# Supplementary material for: Bis[(E)-1-methyl-4-styrylpyridinium] 4-chloro­benzene­sulfonate iodide
Source: Acta Crystallogr Sect E Struct Rep Online. 2009 Oct 3;65(Pt 11):o2633–4. doi: 10.1107/S1600536809038896 (PMC2971032; doi:10.1107/S1600536809038896)
Supplement: Supplementary file 1 [file e-65-o2633-sup1.cif]

##############################################################################
###                                                                        ###
###        Electronic paper (Acta Crystallographica Section E)             ###
###                                                                        ###
##############################################################################
#                                                                            #
# This CIF contains the data in a paper accepted for publication in Acta     #
# Crystallographica Section E. It conforms to the requirements of Notes      #
# for Authors for Section E, and has been peer reviewed under the auspices   #
# of the IUCr Commission on Journals.                                        #
#                                                                            #
# Full details of the Crystallographic Information File format               #
# are given in the paper "The Crystallographic Information File (CIF):       #
# a New Standard Archive File for Crystallography" by S. R. Hall, F. H.      #
# Allen and I. D. Brown [Acta Cryst. (1991), A47, 655-685].                  #
#                                                                            #
# The current version of the core CIF dictionary is obtainable from          #
# ftp://ftp.iucr.org/pub/cif_core.dic. The current version number is 2.4.    #
#                                                                            #
# Software is freely available for graphical display of the structure(s) in  #
# this CIF.  For information consult the CIF home page http://www.iucr.org/  #
# cif/home.html                                                              #
#                                                                            #
# This file may be used for bona fide research purposes within the           #
# scientific community so long as proper attribution is given to the journal # 
# article from which it was obtained.                                        #
#                                                                            #
##############################################################################
                                             
data_global
_audit_creation_method     'form.cif (version 2.0)'
_journal_data_validation_number     ?
_journal_date_recd_electronic     2009-09-19
_journal_date_accepted     2009-09-25
_journal_name_full     'Acta Crystallographica, Section E'
_journal_year     2009
_journal_volume     65
_journal_issue     11
_journal_page_first     o2633
_journal_page_last     o2634
_journal_paper_category     QO
_journal_coeditor_code     CI2919
_publ_contact_author_name     'Prof. Fun Hoong Kun'
_publ_contact_author_address
;
      X-ray Crystallography Unit
      School of Physics
      Universiti Sains Malaysia
      11800 USM, Penang
      MALAYSIA
;
_publ_contact_author_email     'hkfun@usm.my'
_publ_contact_author_fax     '6 04 6579150'
_publ_contact_author_phone     '6 04 6577888  Ext. 3690'
_publ_section_title
;
Bis[(<i>E</i>)-1-methyl-4-styrylpyridinium] 4-chlorobenzenesulfonate iodide
;
loop_
    _publ_author_name
    _publ_author_footnote
    _publ_author_address
    'Hoong-Kun Fun'
;
      Thomson Reuters ResearcherID: A-3561-2009.
;
;     X-ray Crystallography Unit
      School of Physics
      Universiti Sains Malaysia
      11800 USM, Penang
      Malaysia
;
    'Chanasuk Surasit' ?
;     Crystal Materials Research Unit
      Department of Chemistry
      Faculty of Science
      Prince of Songkla University
      Hat-Yai, Songkhla 90112
      Thailand
;
    'Kullapa Chanawanno' ?
;     Crystal Materials Research Unit
      Department of Chemistry
      Faculty of Science
      Prince of Songkla University
      Hat-Yai, Songkhla 90112
      Thailand
;
    'Suchada Chantrapromma'
;
      Additional correspondence author, e-mail: suchada.c@psu.ac.th.
      Thomson Reuters ResearcherID: A-5085-2009.
;
;     Crystal Materials Research Unit
      Department of Chemistry
      Faculty of Science
      Prince of Songkla University
      Hat-Yai, Songkhla 90112
      Thailand
;
data_I
_audit_creation_method     SHELXL-97
_chemical_name_systematic
;
Bis[(<i>E</i>)-1-methyl-4-styrylpyridinium] 4-chlorobenzenesulfonate iodide
;
_chemical_name_common
;
;
_chemical_formula_moiety     '2(C14 H14 N +), C6 H4 Cl O3 S -, I -'
_chemical_formula_sum     'C34 H32 Cl I N2 O3 S'
_chemical_formula_iupac     '2C14 H14 N +, C6 H4 Cl O3 S -, I -'
_chemical_formula_weight     711.04
_chemical_melting_point     ?
_chemical_melting_point_gt     468
_chemical_melting_point_lt     469
_symmetry_cell_setting     Monoclinic
_symmetry_space_group_name_H-M     'P 21'
_symmetry_space_group_name_Hall     'P 2yb'
loop_
    _symmetry_equiv_pos_as_xyz
    'x, y, z'
    '-x, y+1/2, -z'
_cell_length_a     8.11030(10)
_cell_length_b     20.5054(3)
_cell_length_c     9.5549(2)
_cell_angle_alpha     90.00
_cell_angle_beta     101.7990(10)
_cell_angle_gamma     90.00
_cell_volume     1555.45(4)
_cell_formula_units_Z     2
_cell_measurement_reflns_used     13195
_cell_measurement_theta_min     1.99
_cell_measurement_theta_max     35.00
_cell_measurement_temperature     100
_exptl_crystal_description     Needle
_exptl_crystal_colour     Yellow
_exptl_crystal_size_max     0.52
_exptl_crystal_size_mid     0.23
_exptl_crystal_size_min     0.22
_exptl_crystal_density_diffrn     1.518
_exptl_crystal_density_meas     ?
_exptl_crystal_density_method     'not measured'
_exptl_crystal_F_000     720
_exptl_absorpt_coefficient_mu     1.220
_exptl_absorpt_correction_type     multi-scan
_exptl_absorpt_process_details     '(SADABS; Bruker, 2005)'
_exptl_absorpt_correction_T_min     0.5690
_exptl_absorpt_correction_T_max     0.7709
_exptl_special_details
;
The crystal was placed in the cold stream of an Oxford Cryosystems Cobra
open-flow nitrogen cryostat (Cosier & Glazer, 1986) operating at 100.0(1) K.
;
_diffrn_ambient_temperature     100
_diffrn_radiation_type     'MoK\a'
_diffrn_radiation_wavelength     0.71073
_diffrn_radiation_source     'sealed tube'
_diffrn_radiation_monochromator     'graphite'
_diffrn_measurement_device_type     'Bruker APEXII CCD area-detector'
_diffrn_measurement_method     '\f and \w'
_diffrn_detector_area_resol_mean     ?
_diffrn_reflns_number     30676
_diffrn_reflns_av_R_equivalents     0.0204
_diffrn_reflns_av_sigmaI/netI     0.0243
_diffrn_reflns_theta_min     1.99
_diffrn_reflns_theta_max     35.00
_diffrn_reflns_theta_full     35.00
_diffrn_measured_fraction_theta_max     0.997
_diffrn_measured_fraction_theta_full     0.997
_diffrn_reflns_limit_h_min     -11
_diffrn_reflns_limit_h_max     13
_diffrn_reflns_limit_k_min     -32
_diffrn_reflns_limit_k_max     33
_diffrn_reflns_limit_l_min     -15
_diffrn_reflns_limit_l_max     15
_diffrn_standards_number     0
_diffrn_standards_interval_count     .
_diffrn_standards_interval_time     .
_diffrn_standards_decay_%     ?
_refine_special_details
;
 Refinement of F^2^ against ALL reflections.  The weighted R-factor wR and
 goodness of fit S are based on F^2^, conventional R-factors R are based
 on F, with F set to zero for negative F^2^. The threshold expression of
 F^2^ > 2sigma(F^2^) is used only for calculating R-factors(gt) etc. and is
 not relevant to the choice of reflections for refinement.  R-factors based
 on F^2^ are statistically about twice as large as those based on F, and R-
 factors based on ALL data will be even larger.
;
_reflns_number_total     13195
_reflns_number_gt     12932
_reflns_threshold_expression     I>2\s(I)
_refine_ls_structure_factor_coef     Fsqd
_refine_ls_matrix_type     full
_refine_ls_R_factor_all     0.0204
_refine_ls_R_factor_gt     0.0197
_refine_ls_wR_factor_gt     0.0489
_refine_ls_wR_factor_ref     0.0493
_refine_ls_goodness_of_fit_ref     1.045
_refine_ls_restrained_S_all     1.045
_refine_ls_number_reflns     13195
_refine_ls_number_parameters     382
_refine_ls_number_restraints     1
_refine_ls_hydrogen_treatment     constr
_refine_ls_weighting_scheme     calc
_refine_ls_weighting_details
          'calc w=1/[\s^2^(Fo^2^)+(0.0253P)^2^+0.205P] where P=(Fo^2^+2Fc^2^)/3'
_atom_sites_solution_hydrogens     geom
_atom_sites_solution_primary     direct
_atom_sites_solution_secondary     difmap
_refine_ls_shift/su_max     0.002
_refine_ls_shift/su_mean     0.000
_refine_diff_density_max     1.122
_refine_diff_density_min     -0.438
_refine_ls_extinction_method     none
_refine_ls_extinction_coef     ?
_refine_ls_abs_structure_details     'Flack (1983), 6221 Friedel pairs'
_refine_ls_abs_structure_Flack     0.383(5)
loop_
    _atom_type_symbol
    _atom_type_description
    _atom_type_scat_dispersion_real
    _atom_type_scat_dispersion_imag
    _atom_type_scat_source
    'C' 'C' 0.0033 0.0016
                         'International Tables Vol C Tables 4.2.6.8 and 6.1.1.4'
    'H' 'H' 0.0000 0.0000
                         'International Tables Vol C Tables 4.2.6.8 and 6.1.1.4'
    'N' 'N' 0.0061 0.0033
                         'International Tables Vol C Tables 4.2.6.8 and 6.1.1.4'
    'O' 'O' 0.0106 0.0060
                         'International Tables Vol C Tables 4.2.6.8 and 6.1.1.4'
    'S' 'S' 0.1246 0.1234
                         'International Tables Vol C Tables 4.2.6.8 and 6.1.1.4'
    'Cl' 'Cl' 0.1484 0.1585
                         'International Tables Vol C Tables 4.2.6.8 and 6.1.1.4'
    'I' 'I' -0.4742 1.8119
                         'International Tables Vol C Tables 4.2.6.8 and 6.1.1.4'
_computing_data_collection     'APEX2 (Bruker, 2005)'
_computing_cell_refinement     'SAINT (Bruker, 2005)'
_computing_data_reduction     'SAINT (Bruker, 2005)'
_computing_structure_solution     'SHELXTL (Sheldrick, 2008)'
_computing_structure_refinement     'SHELXTL (Sheldrick, 2008)'
_computing_molecular_graphics     'SHELXTL (Sheldrick, 2008)'
_computing_publication_material
;
SHELXTL (Sheldrick, 2008) and PLATON (Spek, 2009)
;
loop_
    _atom_site_type_symbol
    _atom_site_label
    _atom_site_fract_x
    _atom_site_fract_y
    _atom_site_fract_z
    _atom_site_U_iso_or_equiv
    _atom_site_adp_type
    _atom_site_calc_flag
    _atom_site_refinement_flags
    _atom_site_occupancy
    _atom_site_disorder_assembly
    _atom_site_disorder_group
    I I1 0.971569(9) -0.060603(4) 0.651289(7) 0.01701(2) Uani d . 1 . .
    Cl Cl1 0.67341(4) 0.547963(16) 0.28511(4) 0.02196(6) Uani d . 1 . .
    S S1 0.03835(4) 0.730613(14) 0.12930(3) 0.01312(5) Uani d . 1 . .
    O O1 0.06242(12) 0.77622(5) 0.24883(10) 0.01933(17) Uani d . 1 . .
    O O2 -0.10740(12) 0.68847(5) 0.12227(11) 0.02079(18) Uani d . 1 . .
    O O3 0.04572(13) 0.76183(5) -0.00555(10) 0.02012(18) Uani d . 1 . .
    C C1 0.37016(15) 0.69739(6) 0.13653(14) 0.0164(2) Uani d . 1 . .
    H H1A 0.3781 0.7374 0.0925 0.020 Uiso calc R 1 . .
    C C2 0.51192(16) 0.65747(6) 0.17238(14) 0.0177(2) Uani d . 1 . .
    H H2A 0.6146 0.6704 0.1524 0.021 Uiso calc R 1 . .
    C C3 0.49665(16) 0.59796(6) 0.23854(13) 0.0166(2) Uani d . 1 . .
    C C4 0.34485(16) 0.57690(6) 0.26735(14) 0.0178(2) Uani d . 1 . .
    H H4A 0.3371 0.5367 0.3104 0.021 Uiso calc R 1 . .
    C C5 0.20354(15) 0.61712(6) 0.23060(13) 0.0162(2) Uani d . 1 . .
    H H5A 0.1006 0.6036 0.2489 0.019 Uiso calc R 1 . .
    C C6 0.21641(14) 0.67745(6) 0.16659(12) 0.01420(19) Uani d . 1 . .
    N N1A 1.07500(13) 0.22845(5) 0.46320(11) 0.01458(17) Uani d . 1 . .
    C C1A 0.48773(16) -0.01117(6) 0.08410(13) 0.0167(2) Uani d . 1 . .
    H H1AA 0.5010 0.0266 0.0337 0.020 Uiso calc R 1 . .
    C C2A 0.37605(13) -0.05929(10) 0.02004(11) 0.01769(17) Uani d . 1 . .
    H H2AA 0.3156 -0.0535 -0.0729 0.021 Uiso calc R 1 . .
    C C3A 0.35455(17) -0.11606(7) 0.09470(15) 0.0190(2) Uani d . 1 . .
    H H3AA 0.2795 -0.1480 0.0520 0.023 Uiso calc R 1 . .
    C C4A 0.44606(18) -0.12468(7) 0.23355(15) 0.0204(2) Uani d . 1 . .
    H H4AA 0.4319 -0.1625 0.2836 0.024 Uiso calc R 1 . .
    C C5A 0.55848(17) -0.07700(6) 0.29767(14) 0.0182(2) Uani d . 1 . .
    H H5AA 0.6197 -0.0834 0.3901 0.022 Uiso calc R 1 . .
    C C6A 0.58075(15) -0.01937(6) 0.22463(13) 0.01479(19) Uani d . 1 . .
    C C7A 0.70002(15) 0.02915(6) 0.29811(13) 0.01519(19) Uani d . 1 . .
    H H7AA 0.7571 0.0188 0.3901 0.018 Uiso calc R 1 . .
    C C8A 0.73513(15) 0.08732(6) 0.24553(13) 0.01525(19) Uani d . 1 . .
    H H8AA 0.6790 0.0983 0.1536 0.018 Uiso calc R 1 . .
    C C9A 0.85493(14) 0.13424(6) 0.32263(12) 0.01350(18) Uani d . 1 . .
    C C10A 0.95355(16) 0.12280(6) 0.45995(12) 0.01550(19) Uani d . 1 . .
    H H10A 0.9469 0.0829 0.5049 0.019 Uiso calc R 1 . .
    C C11A 1.05955(16) 0.17068(6) 0.52732(13) 0.0160(2) Uani d . 1 . .
    H H11A 1.1219 0.1631 0.6189 0.019 Uiso calc R 1 . .
    C C12A 0.98620(16) 0.24042(6) 0.32967(13) 0.0160(2) Uani d . 1 . .
    H H12A 0.9998 0.2798 0.2853 0.019 Uiso calc R 1 . .
    C C13A 0.87579(15) 0.19443(6) 0.25929(13) 0.01551(19) Uani d . 1 . .
    H H13A 0.8141 0.2035 0.1682 0.019 Uiso calc R 1 . .
    C C14A 1.19046(16) 0.27831(6) 0.53982(14) 0.0181(2) Uani d . 1 . .
    H H14A 1.1509 0.3209 0.5072 0.027 Uiso calc R 1 . .
    H H14B 1.3013 0.2716 0.5215 0.027 Uiso calc R 1 . .
    H H14C 1.1943 0.2748 0.6406 0.027 Uiso calc R 1 . .
    N N1B -0.04690(13) -0.05269(6) 0.10397(12) 0.0163(2) Uani d . 1 . .
    C C1B 0.52680(16) 0.20510(7) 0.42045(13) 0.0170(2) Uani d . 1 . .
    H H1BA 0.5333 0.1669 0.4738 0.020 Uiso calc R 1 . .
    C C2B 0.62871(17) 0.25784(7) 0.47254(14) 0.0197(2) Uani d . 1 . .
    H H2BA 0.7030 0.2547 0.5604 0.024 Uiso calc R 1 . .
    C C3B 0.61999(19) 0.31539(7) 0.39368(16) 0.0242(3) Uani d . 1 . .
    H H3BA 0.6879 0.3507 0.4289 0.029 Uiso calc R 1 . .
    C C4B 0.5092(2) 0.31970(8) 0.26224(18) 0.0299(3) Uani d . 1 . .
    H H4BA 0.5033 0.3580 0.2093 0.036 Uiso calc R 1 . .
    C C5B 0.4076(2) 0.26720(7) 0.20969(16) 0.0251(3) Uani d . 1 . .
    H H5BA 0.3341 0.2706 0.1215 0.030 Uiso calc R 1 . .
    C C6B 0.41412(15) 0.20902(6) 0.28785(13) 0.0160(2) Uani d . 1 . .
    C C7B 0.30241(15) 0.15565(6) 0.22664(13) 0.0163(2) Uani d . 1 . .
    H H7BA 0.2387 0.1620 0.1351 0.020 Uiso calc R 1 . .
    C C8B 0.28271(15) 0.09829(6) 0.28959(13) 0.0160(2) Uani d . 1 . .
    H H8BA 0.3467 0.0907 0.3806 0.019 Uiso calc R 1 . .
    C C9B 0.16733(15) 0.04727(6) 0.22408(13) 0.01487(19) Uani d . 1 . .
    C C10B 0.07550(16) 0.05083(6) 0.08199(13) 0.0167(2) Uani d . 1 . .
    H H10B 0.0861 0.0872 0.0263 0.020 Uiso calc R 1 . .
    C C11B -0.02934(16) 0.00070(6) 0.02581(13) 0.0173(2) Uani d . 1 . .
    H H11B -0.0895 0.0036 -0.0679 0.021 Uiso calc R 1 . .
    C C12B 0.03766(14) -0.05758(10) 0.24086(12) 0.01881(19) Uani d . 1 . .
    H H12B 0.0237 -0.0944 0.2941 0.023 Uiso calc R 1 . .
    C C13B 0.14428(16) -0.00860(6) 0.30211(13) 0.0178(2) Uani d . 1 . .
    H H13B 0.2017 -0.0126 0.3965 0.021 Uiso calc R 1 . .
    C C14B -0.15834(18) -0.10610(7) 0.03712(16) 0.0211(2) Uani d . 1 . .
    H H14D -0.1210 -0.1215 -0.0460 0.032 Uiso calc R 1 . .
    H H14E -0.2717 -0.0902 0.0098 0.032 Uiso calc R 1 . .
    H H14F -0.1546 -0.1412 0.1042 0.032 Uiso calc R 1 . .
loop_
    _atom_site_aniso_label
    _atom_site_aniso_U_11
    _atom_site_aniso_U_22
    _atom_site_aniso_U_33
    _atom_site_aniso_U_12
    _atom_site_aniso_U_13
    _atom_site_aniso_U_23
    I1 0.01966(3) 0.01429(3) 0.01623(3) -0.00068(3) 0.00170(2) -0.00045(3)
    Cl1 0.01781(12) 0.01998(13) 0.02531(14) 0.00622(10) -0.00208(10)
                                                                    -0.00453(11)
    S1 0.01285(11) 0.01510(12) 0.01106(10) 0.00126(9) 0.00161(8) -0.00187(9)
    O1 0.0200(4) 0.0214(4) 0.0153(4) 0.0047(3) 0.0005(3) -0.0054(3)
    O2 0.0129(4) 0.0241(5) 0.0247(5) -0.0027(3) 0.0023(3) -0.0021(4)
    O3 0.0232(4) 0.0231(5) 0.0149(4) 0.0065(4) 0.0058(3) 0.0023(3)
    C1 0.0142(4) 0.0151(5) 0.0202(5) -0.0006(4) 0.0041(4) -0.0008(4)
    C2 0.0135(4) 0.0182(5) 0.0211(5) 0.0002(4) 0.0028(4) -0.0024(4)
    C3 0.0152(5) 0.0163(5) 0.0168(5) 0.0029(4) -0.0005(4) -0.0044(4)
    C4 0.0185(5) 0.0150(5) 0.0189(5) 0.0005(4) 0.0012(4) -0.0005(4)
    C5 0.0147(5) 0.0157(5) 0.0180(5) 0.0000(4) 0.0030(4) -0.0011(4)
    C6 0.0120(4) 0.0151(5) 0.0152(5) 0.0007(3) 0.0021(3) -0.0024(4)
    N1A 0.0161(4) 0.0126(4) 0.0150(4) -0.0004(3) 0.0032(3) -0.0001(3)
    C1A 0.0178(5) 0.0156(5) 0.0163(5) 0.0002(4) 0.0026(4) 0.0013(4)
    C2A 0.0180(4) 0.0169(4) 0.0172(4) -0.0002(6) 0.0014(3) -0.0014(6)
    C3A 0.0186(5) 0.0161(5) 0.0219(5) -0.0018(4) 0.0028(4) -0.0014(4)
    C4A 0.0227(6) 0.0161(5) 0.0220(6) -0.0035(4) 0.0035(4) 0.0028(4)
    C5A 0.0196(5) 0.0159(5) 0.0184(5) -0.0002(4) 0.0021(4) 0.0018(4)
    C6A 0.0139(4) 0.0141(5) 0.0162(5) -0.0001(4) 0.0028(4) 0.0000(4)
    C7A 0.0151(5) 0.0144(5) 0.0157(5) 0.0006(4) 0.0023(4) -0.0002(4)
    C8A 0.0147(4) 0.0154(5) 0.0148(4) 0.0002(4) 0.0011(4) 0.0001(4)
    C9A 0.0142(4) 0.0140(5) 0.0130(4) 0.0005(3) 0.0046(3) 0.0006(3)
    C10A 0.0186(5) 0.0137(5) 0.0139(4) -0.0005(4) 0.0026(4) 0.0015(4)
    C11A 0.0200(5) 0.0146(5) 0.0130(4) 0.0004(4) 0.0025(4) 0.0014(4)
    C12A 0.0179(5) 0.0148(5) 0.0153(5) -0.0001(4) 0.0037(4) 0.0026(4)
    C13A 0.0166(5) 0.0153(5) 0.0144(4) -0.0004(4) 0.0025(4) 0.0030(4)
    C14A 0.0182(5) 0.0157(5) 0.0205(5) -0.0032(4) 0.0040(4) -0.0026(4)
    N1B 0.0153(4) 0.0137(6) 0.0201(4) 0.0012(3) 0.0042(3) -0.0024(4)
    C1B 0.0158(5) 0.0200(5) 0.0145(5) 0.0018(4) 0.0016(4) -0.0005(4)
    C2B 0.0157(5) 0.0248(6) 0.0179(5) 0.0003(4) 0.0020(4) -0.0047(4)
    C3B 0.0228(6) 0.0229(6) 0.0260(6) -0.0064(5) 0.0032(5) -0.0038(5)
    C4B 0.0351(8) 0.0214(7) 0.0297(7) -0.0089(6) -0.0018(6) 0.0058(5)
    C5B 0.0270(7) 0.0234(6) 0.0214(6) -0.0048(5) -0.0032(5) 0.0053(5)
    C6B 0.0145(5) 0.0178(5) 0.0153(5) -0.0007(4) 0.0021(4) 0.0000(4)
    C7B 0.0152(4) 0.0181(5) 0.0146(4) 0.0003(4) 0.0009(4) -0.0004(4)
    C8B 0.0149(5) 0.0175(5) 0.0150(5) 0.0007(4) 0.0018(4) -0.0004(4)
    C9B 0.0144(4) 0.0149(5) 0.0154(5) 0.0013(4) 0.0033(4) -0.0001(4)
    C10B 0.0184(5) 0.0161(5) 0.0153(5) -0.0004(4) 0.0025(4) 0.0004(4)
    C11B 0.0185(5) 0.0165(5) 0.0163(5) 0.0004(4) 0.0023(4) -0.0008(4)
    C12B 0.0196(4) 0.0164(5) 0.0203(4) 0.0006(6) 0.0038(3) 0.0038(6)
    C13B 0.0191(5) 0.0175(5) 0.0163(5) 0.0008(4) 0.0028(4) 0.0015(4)
    C14B 0.0206(5) 0.0154(5) 0.0267(6) -0.0006(4) 0.0032(5) -0.0049(4)
_geom_special_details
;
 All esds (except the esd in the dihedral angle between two l.s. planes)
 are estimated using the full covariance matrix.  The cell esds are taken
 into account individually in the estimation of esds in distances, angles
 and torsion angles; correlations between esds in cell parameters are only
 used when they are defined by crystal symmetry.  An approximate (isotropic)
 treatment of cell esds is used for estimating esds involving l.s. planes.
;
loop_
    _geom_bond_atom_site_label_1
    _geom_bond_atom_site_label_2
    _geom_bond_site_symmetry_2
    _geom_bond_distance
    _geom_bond_publ_flag
    Cl1 C3 . 1.7445(13) ?
    S1 O3 . 1.4509(10) ?
    S1 O2 . 1.4547(10) ?
    S1 O1 . 1.4581(10) ?
    S1 C6 . 1.7861(12) ?
    C1 C2 . 1.3958(18) ?
    C1 C6 . 1.3968(17) ?
    C1 H1A . 0.93 ?
    C2 C3 . 1.3914(19) ?
    C2 H2A . 0.93 ?
    C3 C4 . 1.3844(19) ?
    C4 C5 . 1.3972(18) ?
    C4 H4A . 0.93 ?
    C5 C6 . 1.3935(18) ?
    C5 H5A . 0.93 ?
    N1A C11A . 1.3512(16) ?
    N1A C12A . 1.3531(15) ?
    N1A C14A . 1.4758(16) ?
    C1A C2A . 1.394(2) ?
    C1A C6A . 1.4093(17) ?
    C1A H1AA . 0.93 ?
    C2A C3A . 1.395(2) ?
    C2A H2AA . 0.93 ?
    C3A C4A . 1.3927(19) ?
    C3A H3AA . 0.93 ?
    C4A C5A . 1.3907(18) ?
    C4A H4AA . 0.93 ?
    C5A C6A . 1.4027(18) ?
    C5A H5AA . 0.93 ?
    C6A C7A . 1.4632(17) ?
    C7A C8A . 1.3470(17) ?
    C7A H7AA . 0.93 ?
    C8A C9A . 1.4559(16) ?
    C8A H8AA . 0.93 ?
    C9A C13A . 1.4000(17) ?
    C9A C10A . 1.4096(16) ?
    C10A C11A . 1.3751(17) ?
    C10A H10A . 0.93 ?
    C11A H11A . 0.93 ?
    C12A C13A . 1.3775(18) ?
    C12A H12A . 0.93 ?
    C13A H13A . 0.93 ?
    C14A H14A . 0.96 ?
    C14A H14B . 0.96 ?
    C14A H14C . 0.96 ?
    N1B C11B . 1.3490(18) ?
    N1B C12B . 1.3507(15) ?
    N1B C14B . 1.4793(17) ?
    C1B C2B . 1.3901(19) ?
    C1B C6B . 1.4047(16) ?
    C1B H1BA . 0.93 ?
    C2B C3B . 1.394(2) ?
    C2B H2BA . 0.93 ?
    C3B C4B . 1.389(2) ?
    C3B H3BA . 0.93 ?
    C4B C5B . 1.386(2) ?
    C4B H4BA . 0.93 ?
    C5B C6B . 1.4026(19) ?
    C5B H5BA . 0.93 ?
    C6B C7B . 1.4643(18) ?
    C7B C8B . 1.3454(18) ?
    C7B H7BA . 0.93 ?
    C8B C9B . 1.4568(17) ?
    C8B H8BA . 0.93 ?
    C9B C13B . 1.4002(18) ?
    C9B C10B . 1.4105(17) ?
    C10B C11B . 1.3716(18) ?
    C10B H10B . 0.93 ?
    C11B H11B . 0.93 ?
    C12B C13B . 1.375(2) ?
    C12B H12B . 0.93 ?
    C13B H13B . 0.93 ?
    C14B H14D . 0.96 ?
    C14B H14E . 0.96 ?
    C14B H14F . 0.96 ?
loop_
    _geom_angle_atom_site_label_1
    _geom_angle_atom_site_label_2
    _geom_angle_atom_site_label_3
    _geom_angle_site_symmetry_1
    _geom_angle_site_symmetry_3
    _geom_angle
    _geom_angle_publ_flag
    O3 S1 O2 . . 113.69(6) ?
    O3 S1 O1 . . 112.92(6) ?
    O2 S1 O1 . . 113.24(6) ?
    O3 S1 C6 . . 105.54(6) ?
    O2 S1 C6 . . 105.24(6) ?
    O1 S1 C6 . . 105.18(5) ?
    C2 C1 C6 . . 120.20(12) ?
    C2 C1 H1A . . 119.9 ?
    C6 C1 H1A . . 119.9 ?
    C3 C2 C1 . . 118.72(12) ?
    C3 C2 H2A . . 120.6 ?
    C1 C2 H2A . . 120.6 ?
    C4 C3 C2 . . 121.96(12) ?
    C4 C3 Cl1 . . 118.93(10) ?
    C2 C3 Cl1 . . 119.10(10) ?
    C3 C4 C5 . . 118.88(12) ?
    C3 C4 H4A . . 120.6 ?
    C5 C4 H4A . . 120.6 ?
    C6 C5 C4 . . 120.21(12) ?
    C6 C5 H5A . . 119.9 ?
    C4 C5 H5A . . 119.9 ?
    C5 C6 C1 . . 120.01(11) ?
    C5 C6 S1 . . 119.96(9) ?
    C1 C6 S1 . . 119.98(9) ?
    C11A N1A C12A . . 120.38(11) ?
    C11A N1A C14A . . 119.39(10) ?
    C12A N1A C14A . . 120.23(10) ?
    C2A C1A C6A . . 120.48(12) ?
    C2A C1A H1AA . . 119.8 ?
    C6A C1A H1AA . . 119.8 ?
    C1A C2A C3A . . 120.29(10) ?
    C1A C2A H2AA . . 119.9 ?
    C3A C2A H2AA . . 119.9 ?
    C4A C3A C2A . . 119.68(12) ?
    C4A C3A H3AA . . 120.2 ?
    C2A C3A H3AA . . 120.2 ?
    C5A C4A C3A . . 120.27(12) ?
    C5A C4A H4AA . . 119.9 ?
    C3A C4A H4AA . . 119.9 ?
    C4A C5A C6A . . 120.84(12) ?
    C4A C5A H5AA . . 119.6 ?
    C6A C5A H5AA . . 119.6 ?
    C5A C6A C1A . . 118.44(11) ?
    C5A C6A C7A . . 118.29(11) ?
    C1A C6A C7A . . 123.27(11) ?
    C8A C7A C6A . . 126.34(11) ?
    C8A C7A H7AA . . 116.8 ?
    C6A C7A H7AA . . 116.8 ?
    C7A C8A C9A . . 124.51(11) ?
    C7A C8A H8AA . . 117.7 ?
    C9A C8A H8AA . . 117.7 ?
    C13A C9A C10A . . 116.96(11) ?
    C13A C9A C8A . . 119.41(10) ?
    C10A C9A C8A . . 123.64(11) ?
    C11A C10A C9A . . 119.89(11) ?
    C11A C10A H10A . . 120.1 ?
    C9A C10A H10A . . 120.1 ?
    N1A C11A C10A . . 121.38(11) ?
    N1A C11A H11A . . 119.3 ?
    C10A C11A H11A . . 119.3 ?
    N1A C12A C13A . . 120.24(11) ?
    N1A C12A H12A . . 119.9 ?
    C13A C12A H12A . . 119.9 ?
    C12A C13A C9A . . 121.10(11) ?
    C12A C13A H13A . . 119.4 ?
    C9A C13A H13A . . 119.4 ?
    N1A C14A H14A . . 109.5 ?
    N1A C14A H14B . . 109.5 ?
    H14A C14A H14B . . 109.5 ?
    N1A C14A H14C . . 109.5 ?
    H14A C14A H14C . . 109.5 ?
    H14B C14A H14C . . 109.5 ?
    C11B N1B C12B . . 120.41(12) ?
    C11B N1B C14B . . 119.09(11) ?
    C12B N1B C14B . . 120.50(12) ?
    C2B C1B C6B . . 120.52(12) ?
    C2B C1B H1BA . . 119.7 ?
    C6B C1B H1BA . . 119.7 ?
    C1B C2B C3B . . 120.29(12) ?
    C1B C2B H2BA . . 119.9 ?
    C3B C2B H2BA . . 119.9 ?
    C4B C3B C2B . . 119.62(13) ?
    C4B C3B H3BA . . 120.2 ?
    C2B C3B H3BA . . 120.2 ?
    C5B C4B C3B . . 120.32(14) ?
    C5B C4B H4BA . . 119.8 ?
    C3B C4B H4BA . . 119.8 ?
    C4B C5B C6B . . 120.84(13) ?
    C4B C5B H5BA . . 119.6 ?
    C6B C5B H5BA . . 119.6 ?
    C5B C6B C1B . . 118.41(12) ?
    C5B C6B C7B . . 118.04(11) ?
    C1B C6B C7B . . 123.55(11) ?
    C8B C7B C6B . . 126.53(11) ?
    C8B C7B H7BA . . 116.7 ?
    C6B C7B H7BA . . 116.7 ?
    C7B C8B C9B . . 124.07(11) ?
    C7B C8B H8BA . . 118.0 ?
    C9B C8B H8BA . . 118.0 ?
    C13B C9B C10B . . 116.95(11) ?
    C13B C9B C8B . . 120.18(11) ?
    C10B C9B C8B . . 122.87(11) ?
    C11B C10B C9B . . 120.06(12) ?
    C11B C10B H10B . . 120.0 ?
    C9B C10B H10B . . 120.0 ?
    N1B C11B C10B . . 121.25(11) ?
    N1B C11B H11B . . 119.4 ?
    C10B C11B H11B . . 119.4 ?
    N1B C12B C13B . . 120.56(14) ?
    N1B C12B H12B . . 119.7 ?
    C13B C12B H12B . . 119.7 ?
    C12B C13B C9B . . 120.77(12) ?
    C12B C13B H13B . . 119.6 ?
    C9B C13B H13B . . 119.6 ?
    N1B C14B H14D . . 109.5 ?
    N1B C14B H14E . . 109.5 ?
    H14D C14B H14E . . 109.5 ?
    N1B C14B H14F . . 109.5 ?
    H14D C14B H14F . . 109.5 ?
    H14E C14B H14F . . 109.5 ?
loop_
    _geom_torsion_atom_site_label_1
    _geom_torsion_atom_site_label_2
    _geom_torsion_atom_site_label_3
    _geom_torsion_atom_site_label_4
    _geom_torsion_site_symmetry_1
    _geom_torsion_site_symmetry_2
    _geom_torsion_site_symmetry_3
    _geom_torsion_site_symmetry_4
    _geom_torsion
    _geom_torsion_publ_flag
    C6 C1 C2 C3 . . . . -0.17(18) ?
    C1 C2 C3 C4 . . . . 1.13(19) ?
    C1 C2 C3 Cl1 . . . . -179.50(10) ?
    C2 C3 C4 C5 . . . . -0.92(19) ?
    Cl1 C3 C4 C5 . . . . 179.71(9) ?
    C3 C4 C5 C6 . . . . -0.26(18) ?
    C4 C5 C6 C1 . . . . 1.19(18) ?
    C4 C5 C6 S1 . . . . -176.40(9) ?
    C2 C1 C6 C5 . . . . -0.97(18) ?
    C2 C1 C6 S1 . . . . 176.61(10) ?
    O3 S1 C6 C5 . . . . -143.17(10) ?
    O2 S1 C6 C5 . . . . -22.64(11) ?
    O1 S1 C6 C5 . . . . 97.21(11) ?
    O3 S1 C6 C1 . . . . 39.25(11) ?
    O2 S1 C6 C1 . . . . 159.77(10) ?
    O1 S1 C6 C1 . . . . -80.38(11) ?
    C6A C1A C2A C3A . . . . 0.28(19) ?
    C1A C2A C3A C4A . . . . -0.4(2) ?
    C2A C3A C4A C5A . . . . 0.0(2) ?
    C3A C4A C5A C6A . . . . 0.5(2) ?
    C4A C5A C6A C1A . . . . -0.63(19) ?
    C4A C5A C6A C7A . . . . 179.60(12) ?
    C2A C1A C6A C5A . . . . 0.22(19) ?
    C2A C1A C6A C7A . . . . 179.98(12) ?
    C5A C6A C7A C8A . . . . -178.90(13) ?
    C1A C6A C7A C8A . . . . 1.3(2) ?
    C6A C7A C8A C9A . . . . 179.94(12) ?
    C7A C8A C9A C13A . . . . -177.28(12) ?
    C7A C8A C9A C10A . . . . 2.7(2) ?
    C13A C9A C10A C11A . . . . 2.25(18) ?
    C8A C9A C10A C11A . . . . -177.76(12) ?
    C12A N1A C11A C10A . . . . -0.33(19) ?
    C14A N1A C11A C10A . . . . -179.97(12) ?
    C9A C10A C11A N1A . . . . -1.70(19) ?
    C11A N1A C12A C13A . . . . 1.72(18) ?
    C14A N1A C12A C13A . . . . -178.65(12) ?
    N1A C12A C13A C9A . . . . -1.06(19) ?
    C10A C9A C13A C12A . . . . -0.91(18) ?
    C8A C9A C13A C12A . . . . 179.10(12) ?
    C6B C1B C2B C3B . . . . 0.1(2) ?
    C1B C2B C3B C4B . . . . -0.3(2) ?
    C2B C3B C4B C5B . . . . 0.1(3) ?
    C3B C4B C5B C6B . . . . 0.1(3) ?
    C4B C5B C6B C1B . . . . -0.3(2) ?
    C4B C5B C6B C7B . . . . 179.55(15) ?
    C2B C1B C6B C5B . . . . 0.2(2) ?
    C2B C1B C6B C7B . . . . -179.66(12) ?
    C5B C6B C7B C8B . . . . -175.19(14) ?
    C1B C6B C7B C8B . . . . 4.6(2) ?
    C6B C7B C8B C9B . . . . 178.99(12) ?
    C7B C8B C9B C13B . . . . -174.52(13) ?
    C7B C8B C9B C10B . . . . 5.9(2) ?
    C13B C9B C10B C11B . . . . -0.56(18) ?
    C8B C9B C10B C11B . . . . 179.04(12) ?
    C12B N1B C11B C10B . . . . 0.77(19) ?
    C14B N1B C11B C10B . . . . -178.48(12) ?
    C9B C10B C11B N1B . . . . -0.10(19) ?
    C11B N1B C12B C13B . . . . -0.73(19) ?
    C14B N1B C12B C13B . . . . 178.51(12) ?
    N1B C12B C13B C9B . . . . 0.0(2) ?
    C10B C9B C13B C12B . . . . 0.59(19) ?
    C8B C9B C13B C12B . . . . -179.02(12) ?
loop_
    _geom_hbond_atom_site_label_D
    _geom_hbond_atom_site_label_H
    _geom_hbond_atom_site_label_A
    _geom_hbond_site_symmetry_A
    _geom_hbond_distance_DH
    _geom_hbond_distance_HA
    _geom_hbond_distance_DA
    _geom_hbond_angle_DHA
    _geom_hbond_publ_flag
    C2 H2A O2 1_655 0.93 2.36 3.2818(17) 171 y
    C2B H2BA O1 2_646 0.93 2.39 3.2829(17) 161 y
    C10B H10B O2 2_545 0.93 2.54 3.4711(16) 178 y
    C11A H11A O2 2_646 0.93 2.55 3.3109(16) 139 y
    C7B H7BA O2 2_545 0.93 2.53 3.4514(16) 171 y
    C13A H13A O3 2_645 0.93 2.42 2.9706(16) 118 y
    C14A H14A I1 2_756 0.96 2.93 3.8718(13) 168 y
    C14A H14C O1 2_646 0.96 2.52 3.1591(16) 124 y
    C14A H14B Cg2 1_655 0.96 2.71 3.5804(15) 152 y
    C14B H14E Cg1 1_455 0.96 2.82 3.5551(16) 134 y
