# Supplementary material for: Bis[(E)-1-methyl-4-styrylpyridinium] 4-chloro­benzene­sulfonate iodide
Source: Acta Crystallogr Sect E Struct Rep Online. 2009 Oct 3;65(Pt 11):o2633–4. doi: 10.1107/S1600536809038896 (PMC2971032; doi:10.1107/S1600536809038896)
Supplement: Supplementary file 2 [file e-65-o2633-Isup2.hkl]

# 
# h,k,l, Fc-squared, Fo-squared, sigma(Fo-squared) and status flag 
# 
data_I
_shelx_title ' pr7cl_0m in P2(1)  (100K)' 
_shelx_refln_list_code          4 
_shelx_F_calc_maximum      176.10 
_exptl_crystal_F_000       720.00 
_reflns_d_resolution_high  0.6196 
 
loop_ 
 _symmetry_equiv_pos_as_xyz 
 'x, y, z' 
 '-x, y+1/2, -z' 
 
_cell_length_a     8.1103 
_cell_length_b    20.5054 
_cell_length_c     9.5549 
_cell_angle_alpha  90.000 
_cell_angle_beta  101.799 
_cell_angle_gamma  90.000 
 
_shelx_F_squared_multiplier     1.000 
 
loop_ 
 _refln_index_h 
 _refln_index_k 
 _refln_index_l 
 _refln_F_squared_calc 
 _refln_F_squared_meas 
 _refln_F_squared_sigma 
 _refln_observed_status 
   2 -32   0      438.69      436.36     26.38 o 
   3 -32   0      285.21      282.11     21.30 o 
   2 -31   0      129.97      156.94     16.42 o 
   3 -31   0      175.03      189.81     17.71 o 
   4 -31   0      358.51      353.17     22.93 o 
   2 -30   0      625.63      648.50     31.61 o 
   3 -30   0      517.56      474.58     26.67 o 
   4 -30   0      228.58      222.62     18.16 o 
   5 -30   0      452.07      519.04     26.43 o 
   1 -29   0       33.75       20.60      8.83 o 
   2 -29   0       45.65       39.87      9.99 o 
   3 -29   0       24.22       25.04      8.52 o 
   4 -29   0       90.25      104.78     13.30 o 
   5 -29   0      230.93      221.10     17.06 o 
   6 -29   0      244.79      277.68     40.22 o 
   1 -28   0     1110.47     1088.56     42.42 o 
   2 -28   0      636.42      628.59     29.98 o 
   3 -28   0     1156.71     1152.80     43.65 o 
   4 -28   0      172.41      182.06     15.75 o 
   5 -28   0      169.15      178.75     11.81 o 
   6 -28   0       92.91       87.01      8.78 o 
   1 -27   0        3.76       14.72      7.07 o 
   2 -27   0      261.84      287.61     19.47 o 
   3 -27   0      376.64      372.38     21.94 o 
   4 -27   0      227.26      210.38     16.71 o 
   5 -27   0      580.46      575.05     20.39 o 
   6 -27   0      509.25      493.09     23.57 o 
   1 -26   0      485.17      517.78     25.52 o 
   2 -26   0      468.38      456.87     24.56 o 
   3 -26   0      377.92      375.98     21.59 o 
   4 -26   0      447.52      462.00     32.10 o 
   5 -26   0      190.44      196.71     11.76 o 
   6 -26   0      187.26      168.61     10.59 o 
   7 -26   0       86.29       85.74     12.61 o 
   1 -25   0       90.26       79.15     10.68 o 
   2 -25   0      132.92      127.77     13.07 o 
   3 -25   0       91.07       71.83     10.62 o 
   4 -25   0      416.35      406.84     16.57 o 
   5 -25   0      117.10      124.54      9.49 o 
   6 -25   0      365.32      364.82     33.72 o 
   7 -25   0      520.92      536.37     15.86 o 
   1 -24   0     2075.44     2128.86     63.29 o 
   2 -24   0     1726.95     1802.37     54.99 o 
   3 -24   0      723.84      733.24     30.48 o 
   4 -24   0      560.19      573.75     23.27 o 
   5 -24   0      314.96      314.71     13.90 o 
   6 -24   0       78.44       87.91      7.84 o 
   7 -24   0       28.63       23.44      5.75 o 
   8 -24   0       47.73       52.74      7.37 o 
   1 -23   0      313.83      348.08     18.93 o 
   2 -23   0       42.16       48.42      8.42 o 
   3 -23   0      523.59      536.64     18.07 o 
   4 -23   0      596.92      598.95     19.54 o 
   5 -23   0      180.12      181.68     13.72 o 
   6 -23   0      280.79      266.13      9.99 o 
   7 -23   0      607.07      595.24     26.19 o 
   8 -23   0      242.46      222.36     12.96 o 
   9 -23   0       81.23       95.15     12.27 o 
   0 -22   0     1287.92     1236.23     53.05 o 
   1 -22   0     1082.74     1081.86     37.75 o 
   2 -22   0      937.76      974.09     35.10 o 
   3 -22   0      818.15      757.73     22.29 o 
   4 -22   0      391.72      373.74     14.52 o 
   5 -22   0      820.82      815.78     23.00 o 
   6 -22   0      104.04      104.03      7.77 o 
   7 -22   0      101.15       87.40      8.17 o 
   8 -22   0       66.68       64.34      7.54 o 
   9 -22   0       86.53       95.32     11.95 o 
   1 -21   0      484.81      501.82     17.21 o 
   2 -21   0      306.21      314.96     22.68 o 
   3 -21   0      260.79      259.77     11.86 o 
   4 -21   0     1044.26     1020.21     26.13 o 
   5 -21   0     1349.38     1356.09     26.12 o 
   6 -21   0      567.37      560.67     19.12 o 
   7 -21   0     1076.35     1066.41     37.88 o 
   8 -21   0     1074.84     1065.76     61.17 o 
   9 -21   0      333.16      310.26     13.94 o 
   0 -20   0     4347.00     4407.60     89.23 o 
   1 -20   0     3363.22     3205.53     67.80 o 
   2 -20   0     1376.78     1383.98     55.40 o 
   3 -20   0     1510.21     1502.65     33.98 o 
   4 -20   0      463.74      489.05     12.80 o 
   5 -20   0      385.23      373.07     17.92 o 
   6 -20   0      838.39      882.14     18.53 o 
   7 -20   0      167.30      182.47     14.87 o 
   8 -20   0      157.68      162.22     10.01 o 
   9 -20   0        1.82        2.98      3.66 o 
  10 -20   0      114.40      117.00     12.65 o 
   1 -19   0      435.39      454.50     14.51 o 
   2 -19   0      645.22      633.18     15.66 o 
   3 -19   0      363.24      365.70     10.70 o 
   4 -19   0      106.29       97.79      6.91 o 
   5 -19   0      653.21      651.08     15.20 o 
   6 -19   0      541.89      551.81     13.37 o 
   7 -19   0       71.95       90.08     12.03 o 
   8 -19   0      414.91      398.16     27.09 o 
   9 -19   0      399.64      408.11     15.27 o 
  10 -19   0       48.60       36.89      5.40 o 
   0 -18   0     7962.83     7502.36    144.60 o 
   1 -18   0     4504.02     4373.24     62.90 o 
   2 -18   0     2826.57     2765.32     46.51 o 
   3 -18   0     1997.38     1971.12     29.87 o 
   4 -18   0     1276.84     1293.76     35.37 o 
   5 -18   0      493.71      479.30     12.33 o 
   6 -18   0      649.10      628.26     14.09 o 
   7 -18   0      127.88      124.25     15.27 o 
   8 -18   0      264.30      256.06     11.66 o 
   9 -18   0      122.51      124.65     16.30 o 
  10 -18   0       53.29       66.00      9.76 o 
   1 -17   0     1152.93     1076.81     19.28 o 
   2 -17   0     1094.22     1050.14     18.07 o 
   3 -17   0      211.47      223.93      6.73 o 
   4 -17   0      471.36      475.28     10.97 o 
   5 -17   0     2443.03     2351.07     37.77 o 
   6 -17   0     1956.59     1932.91     31.74 o 
   7 -17   0     1155.94     1163.49     28.18 o 
   8 -17   0     1384.72     1326.77     31.28 o 
   9 -17   0      418.04      424.36     22.17 o 
  10 -17   0      994.05      974.68     36.83 o 
   0 -16   0     4197.88     4335.69     67.60 o 
   1 -16   0     3697.46     3671.57     45.55 o 
   2 -16   0     3335.23     3199.00     43.86 o 
   3 -16   0     1809.48     1824.51     27.38 o 
   4 -16   0      364.01      345.38      8.39 o 
   5 -16   0     1427.38     1409.25     22.23 o 
   6 -16   0      396.69      384.71      9.60 o 
   7 -16   0       45.81       53.13      5.52 o 
   8 -16   0      433.96      436.23     14.66 o 
   9 -16   0      104.28      114.30      7.49 o 
  10 -16   0      109.23      122.12     11.77 o 
  11 -16   0       52.49       51.88      9.13 o 
   1 -15   0      204.66      225.44      5.38 o 
   2 -15   0     1066.19     1063.39     15.64 o 
   3 -15   0      795.62      815.48     14.41 o 
   4 -15   0     3303.61     3284.60     44.31 o 
   5 -15   0      557.15      514.09     10.38 o 
   6 -15   0      554.36      529.12      9.91 o 
   7 -15   0     1306.21     1276.93     44.05 o 
   8 -15   0      296.63      272.78     11.63 o 
   9 -15   0      651.38      661.00     17.92 o 
  10 -15   0      181.59      164.32     13.09 o 
  11 -15   0       50.51       50.74      8.60 o 
   0 -14   0     2112.27     2196.15     31.24 o 
   1 -14   0     4545.25     4689.13     46.76 o 
   2 -14   0     5551.77     5548.89     64.46 o 
   3 -14   0     3792.99     3858.34     46.55 o 
   4 -14   0     4249.61     4218.01     55.55 o 
   5 -14   0      912.71      975.04     15.87 o 
   6 -14   0      162.53      160.74      5.96 o 
   7 -14   0      226.14      210.46     14.33 o 
   8 -14   0       60.29       56.24      5.29 o 
   9 -14   0      158.66      155.30      7.60 o 
  10 -14   0      121.43      131.44     11.46 o 
  11 -14   0       21.02       23.83      6.73 o 
   1 -13   0      650.31      671.24      8.96 o 
   2 -13   0      538.20      545.51      9.25 o 
   3 -13   0      483.89      535.43      9.24 o 
   4 -13   0     1765.70     1719.36     24.99 o 
   5 -13   0      952.06      984.66     15.52 o 
   6 -13   0     1733.50     1677.29     29.14 o 
   7 -13   0     1818.21     1815.43     36.55 o 
   8 -13   0      663.26      643.19     17.08 o 
   9 -13   0      479.17      487.63     21.41 o 
  10 -13   0      911.55      938.81     33.29 o 
  11 -13   0      256.46      260.95     15.91 o 
   0 -12   0     5291.26     5109.13     66.56 o 
   1 -12   0     4474.94     4457.52     54.18 o 
   2 -12   0     2254.15     2131.70     26.26 o 
   3 -12   0     2114.50     2176.71     27.37 o 
   4 -12   0     1829.03     1737.56     22.43 o 
   5 -12   0      970.80      907.47     13.24 o 
   6 -12   0       81.70       79.43      5.32 o 
   7 -12   0       34.00       41.55      4.83 o 
   8 -12   0      292.69      298.41     10.21 o 
   9 -12   0       40.71       36.35      6.26 o 
  10 -12   0       26.99       22.14      5.84 o 
  11 -12   0        5.25        8.32      4.85 o 
   1 -11   0      713.75      776.15     10.26 o 
   2 -11   0     1518.24     1509.78     28.49 o 
   3 -11   0     1034.60     1064.90     13.17 o 
   4 -11   0     1178.70     1196.68     13.85 o 
   5 -11   0     2088.25     1987.11     27.43 o 
   6 -11   0      893.47      898.95     17.92 o 
   7 -11   0     1886.67     1773.70     35.08 o 
   8 -11   0     1377.31     1357.40     27.95 o 
   9 -11   0      935.28      909.75     30.87 o 
  10 -11   0      316.68      297.51     15.75 o 
  11 -11   0      775.26      805.38     30.34 o 
  12 -11   0       73.94       75.71      9.07 o 
   0 -10   0     5860.16     5785.29     74.30 o 
   1 -10   0     9111.73     9579.26    102.26 o 
   2 -10   0     6433.96     6705.86     85.72 o 
   3 -10   0    10541.68    10829.42    111.63 o 
   4 -10   0     2988.00     3064.46     33.12 o 
   5 -10   0     1302.04     1339.64     17.14 o 
   6 -10   0     1168.17     1147.98     22.29 o 
   7 -10   0      168.97      163.39      6.88 o 
   8 -10   0      303.97      294.69      9.15 o 
   9 -10   0       29.10       39.62      5.90 o 
  10 -10   0      137.00      138.88     10.50 o 
  11 -10   0      287.30      285.41     15.67 o 
  12 -10   0      147.59      169.80     12.41 o 
   1  -9   0      820.60      891.71     11.25 o 
   2  -9   0     1671.70     1751.22     26.11 o 
   3  -9   0     1156.25     1158.09     12.97 o 
   4  -9   0      884.69      878.27     11.11 o 
   5  -9   0     2636.23     2633.32     35.71 o 
   6  -9   0      835.68      847.20     16.37 o 
   7  -9   0      460.33      463.76     10.70 o 
   8  -9   0     1052.29     1050.15     31.75 o 
   9  -9   0      660.10      662.86     23.53 o 
  10  -9   0      315.51      340.91     15.93 o 
  11  -9   0      156.62      179.09     11.79 o 
  12  -9   0      221.52      230.84     13.99 o 
   0  -8   0     7232.99     7231.64    109.73 o 
   1  -8   0     2176.33     2193.28     24.81 o 
   2  -8   0     3815.04     3901.27     45.98 o 
   3  -8   0     3945.22     3783.94     39.79 o 
   4  -8   0     1055.18     1063.82     11.73 o 
   5  -8   0      296.70      281.19      6.37 o 
   6  -8   0      516.08      525.96     10.79 o 
   7  -8   0       19.45       25.48      3.42 o 
   8  -8   0      278.94      252.99     12.05 o 
   9  -8   0      146.96      157.07      9.87 o 
  10  -8   0        6.62        2.98      2.97 o 
  11  -8   0       26.16       30.05      5.79 o 
  12  -8   0       57.23       51.14      7.14 o 
   1  -7   0     1234.11     1288.55     16.66 o 
   2  -7   0      747.96      819.24     10.37 o 
   3  -7   0     2982.66     3185.76     33.93 o 
   4  -7   0     4009.31     4157.25     39.83 o 
   5  -7   0     3230.67     3288.11     43.50 o 
   6  -7   0     2400.86     2406.42     33.51 o 
   7  -7   0     3766.23     3826.90     74.83 o 
   8  -7   0     1178.34     1179.98     37.13 o 
   9  -7   0     2005.46     2031.38     53.08 o 
  10  -7   0      837.02      818.80     27.04 o 
  11  -7   0      527.30      525.40     20.63 o 
  12  -7   0      359.93      357.10     16.93 o 
   0  -6   0    12410.46    12260.29    242.40 o 
   1  -6   0    13473.45    13244.80    159.69 o 
   2  -6   0     8772.70     8930.09     92.20 o 
   3  -6   0    10657.56    11033.57    126.84 o 
   4  -6   0     4940.49     5040.78     58.88 o 
   5  -6   0     3556.01     3596.38     47.61 o 
   6  -6   0      225.92      211.01      7.20 o 
   7  -6   0       67.29       81.90      4.46 o 
   8  -6   0      177.86      186.01     18.16 o 
   9  -6   0      422.53      422.04     15.96 o 
  10  -6   0      270.47      286.29     13.13 o 
  11  -6   0       46.97       37.69      5.61 o 
  12  -6   0      205.27      206.11     12.26 o 
   1  -5   0     1783.46     1898.01     26.07 o 
   2  -5   0     2072.48     2232.95     29.83 o 
   3  -5   0     1956.39     2111.35     27.79 o 
   4  -5   0      335.06      312.06      4.93 o 
   5  -5   0      566.46      566.95      9.95 o 
   6  -5   0      763.25      736.55     14.79 o 
   7  -5   0     1377.23     1373.99     25.07 o 
   8  -5   0      331.17      345.24      9.72 o 
   9  -5   0      105.27      117.42      6.75 o 
  10  -5   0      775.87      793.23     25.47 o 
  11  -5   0       31.05       33.28      5.22 o 
  12  -5   0      107.45      117.87      8.94 o 
   0  -4   0    20590.63    19902.63    421.09 o 
   1  -4   0    20358.45    20040.77    267.92 o 
   2  -4   0    24058.05    23795.68    247.79 o 
   3  -4   0     4513.88     4571.41     55.16 o 
   4  -4   0     2386.72     2335.57     25.86 o 
   5  -4   0     3302.30     3309.51     43.81 o 
   6  -4   0       25.11       33.51      2.74 o 
   7  -4   0      337.05      338.06      9.97 o 
   8  -4   0      289.06      301.31      8.68 o 
   9  -4   0       39.57       41.20      4.63 o 
  10  -4   0       88.68       95.27      7.19 o 
  11  -4   0      247.38      265.46     12.36 o 
  12  -4   0      535.35      574.94     21.06 o 
   1  -3   0      890.64      930.98     16.52 o 
   2  -3   0     2542.49     2719.79     32.15 o 
   3  -3   0     5579.04     5616.37    101.75 o 
   4  -3   0     7468.14     7262.35     95.67 o 
   5  -3   0     5421.80     5390.32     82.83 o 
   6  -3   0     2779.63     2835.19     45.43 o 
   7  -3   0     4291.30     4355.10     80.11 o 
   8  -3   0     2263.42     2306.70     49.31 o 
   9  -3   0     1414.24     1458.93     37.59 o 
  10  -3   0      849.09      880.19     26.04 o 
  11  -3   0      397.28      403.93     15.54 o 
  12  -3   0      169.32      199.75     10.75 o 
   0  -2   0     1200.16     1146.41     32.08 o 
   1  -2   0     1791.21     1878.81     20.84 o 
   2  -2   0     8515.22     8839.62    126.34 o 
   3  -2   0     4284.72     4227.78     65.39 o 
   4  -2   0     2021.95     1999.21     34.72 o 
   5  -2   0     3404.16     3512.52     54.08 o 
   6  -2   0     1594.11     1626.13     24.57 o 
   7  -2   0      785.66      771.51     12.68 o 
   8  -2   0       41.65       52.03     11.37 o 
   9  -2   0       75.53       82.15      5.57 o 
  10  -2   0      170.10      163.77      8.45 o 
  11  -2   0       51.39       58.42      5.43 o 
  12  -2   0       92.69      100.15      7.67 o 
   1  -1   0      169.12      167.90      3.23 o 
   2  -1   0     3294.70     3296.46     43.59 o 
   3  -1   0      932.56      874.37     16.87 o 
   4  -1   0      394.11      394.48     15.36 o 
   5  -1   0     4271.98     4404.56     73.46 o 
   6  -1   0     3016.30     2980.47     44.04 o 
   7  -1   0     1163.98     1162.11     28.79 o 
   8  -1   0     2215.57     2241.52     32.49 o 
   9  -1   0     1453.12     1470.75     37.27 o 
  10  -1   0      813.56      890.05     25.04 o 
  11  -1   0      432.52      439.96     15.69 o 
  12  -1   0      350.86      390.87     14.86 o 
   1   0   0    15604.45    14812.92    626.00 o 
   2   0   0    28959.91    28594.83    449.92 o 
   3   0   0    13689.98    13747.00    182.14 o 
   4   0   0     2430.60     2501.44     42.63 o 
   5   0   0      619.86      628.29     14.35 o 
   6   0   0     2094.91     2016.15     31.04 o 
   7   0   0       20.05       19.62      2.24 o 
   8   0   0       79.31       81.59      6.16 o 
   9   0   0      370.33      385.56      9.12 o 
  10   0   0      209.15      230.55      9.06 o 
  11   0   0      642.53      692.78     20.82 o 
  12   0   0      288.86      342.54     13.25 o 
   1   1   0      173.68      169.16      3.83 o 
   2   1   0     3284.64     3344.91     53.22 o 
   3   1   0      960.32      938.13     17.16 o 
   4   1   0      409.86      400.24      9.73 o 
   5   1   0     4314.36     4510.40     73.80 o 
   6   1   0     3094.33     3018.51     44.31 o 
   7   1   0     1189.77     1183.23     23.33 o 
   8   1   0     2229.61     2229.33     41.13 o 
   9   1   0     1513.48     1458.43     43.95 o 
  10   1   0      821.16      884.84     23.75 o 
  11   1   0      445.91      471.26     14.84 o 
  12   1   0      354.62      398.14     14.10 o 
   0   2   0     1312.50     1321.48     34.53 o 
   1   2   0     1763.56     1846.18     30.75 o 
   2   2   0     8346.02     8680.90    137.24 o 
   3   2   0     4283.77     4286.20     68.52 o 
   4   2   0     2041.60     2008.93     35.09 o 
   5   2   0     3349.71     3426.97     58.67 o 
   6   2   0     1613.24     1660.83     26.41 o 
   7   2   0      790.02      776.97     17.06 o 
   8   2   0       39.84       49.60      8.02 o 
   9   2   0       74.69       80.97      6.61 o 
  10   2   0      169.25      177.12      9.95 o 
  11   2   0       54.87       58.99      4.55 o 
  12   2   0       86.98      104.66      6.44 o 
   1   3   0      878.26      888.88     15.75 o 
   2   3   0     2492.34     2649.57     31.49 o 
   3   3   0     5603.00     5885.19    114.81 o 
   4   3   0     7508.37     7525.83    117.70 o 
   5   3   0     5462.84     5504.00    115.52 o 
   6   3   0     2758.47     2813.93     42.28 o 
   7   3   0     4250.31     4283.61     73.52 o 
   8   3   0     2260.83     2279.35     52.93 o 
   9   3   0     1385.97     1361.58     44.04 o 
  10   3   0      842.39      873.44     30.42 o 
   0   4   0    20751.51    20809.26    876.82 o 
   1   4   0    20529.49    20069.91    301.12 o 
   2   4   0    24223.40    24306.33    365.02 o 
   3   4   0     4623.80     4846.43     85.92 o 
   4   4   0     2382.60     2354.51     59.04 o 
   5   4   0     3333.95     3400.78     48.90 o 
   6   4   0       22.86       28.48      3.18 o 
   7   4   0      334.59      318.27      9.73 o 
   8   4   0      286.87      281.23     11.63 o 
   9   4   0       41.02       57.32      6.43 o 
  10   4   0       88.42       95.22      8.28 o 
  11   4   0      250.18      256.36     14.10 o 
   1   5   0     1776.61     1890.83     32.60 o 
   2   5   0     2043.46     2175.47     30.10 o 
   3   5   0     1927.71     2075.56     27.71 o 
   4   5   0      308.51      308.34      8.42 o 
   5   5   0      563.10      568.55     11.50 o 
   6   5   0      769.34      730.55     16.47 o 
   7   5   0     1389.23     1367.04     30.01 o 
   8   5   0      331.91      346.11     13.44 o 
   9   5   0      100.85      118.04      9.21 o 
  10   5   0      789.07      816.87     30.35 o 
  11   5   0       38.41       43.37      6.66 o 
   0   6   0    12275.17    12212.28    193.90 o 
   1   6   0    13420.04    13306.39    171.27 o 
   2   6   0     8775.89     8928.60    196.20 o 
   3   6   0    10551.31    10873.26    123.93 o 
   4   6   0     4964.63     5140.40     83.28 o 
   5   6   0     3551.54     3649.76     59.02 o 
   6   6   0      221.47      212.85      7.74 o 
   7   6   0       67.61       77.96      6.68 o 
   8   6   0      182.60      191.79     11.81 o 
   9   6   0      422.55      404.72     19.16 o 
  10   6   0      266.82      263.95     15.39 o 
  11   6   0       50.25       47.06      7.29 o 
   1   7   0     1239.73     1276.31     17.02 o 
   2   7   0      777.04      862.62     11.69 o 
   3   7   0     3044.21     3238.84     32.24 o 
   4   7   0     4094.30     4241.81     53.85 o 
   5   7   0     3261.59     3242.30     44.09 o 
   6   7   0     2448.28     2458.56     44.32 o 
   7   7   0     3794.75     3780.05     72.78 o 
   8   7   0     1184.16     1211.84     41.31 o 
   9   7   0     1998.00     1887.16     61.98 o 
  10   7   0      851.87      809.33     31.97 o 
  11   7   0      514.19      517.27     23.96 o 
   0   8   0     7215.52     7326.12     95.04 o 
   1   8   0     2171.83     2212.83     27.92 o 
   2   8   0     3901.21     4024.22     48.63 o 
   3   8   0     3944.15     3787.65     58.57 o 
   4   8   0     1092.83     1094.94     12.89 o 
   5   8   0      307.24      289.72      6.23 o 
   6   8   0      502.92      483.58      9.52 o 
   7   8   0       22.30       29.73      2.10 o 
   8   8   0      282.29      250.01     14.77 o 
   9   8   0      148.06      154.31     11.89 o 
  10   8   0        7.46        8.85      4.84 o 
  11   8   0       26.86       27.69      6.74 o 
   1   9   0      817.53      900.85     10.57 o 
   2   9   0     1643.35     1713.20     20.06 o 
   3   9   0     1137.82     1150.22     14.46 o 
   4   9   0      871.32      852.79     10.13 o 
   5   9   0     2612.59     2553.23     36.34 o 
   6   9   0      829.03      833.74     14.68 o 
   7   9   0      434.27      443.15      9.44 o 
   8   9   0     1018.80      984.12     37.51 o 
   9   9   0      656.08      646.58     28.12 o 
  10   9   0      306.69      320.05     18.75 o 
  11   9   0      149.32      164.24      6.74 o 
   0  10   0     5914.38     5865.82     76.93 o 
   1  10   0     9131.26     9678.04     95.15 o 
   2  10   0     6412.32     6706.81     78.04 o 
   3  10   0    10585.92    11142.55    147.29 o 
   4  10   0     2973.32     3035.37     33.53 o 
   5  10   0     1296.97     1306.87     23.21 o 
   6  10   0     1167.13     1140.75     19.17 o 
   7  10   0      163.83      166.56      5.34 o 
   8  10   0      301.27      311.50     17.77 o 
   9  10   0       29.36       40.36      7.59 o 
  10  10   0      137.98      133.50     12.17 o 
  11  10   0      287.67      307.01     11.71 o 
   1  11   0      704.47      768.83      9.67 o 
   2  11   0     1530.49     1528.36     19.81 o 
   3  11   0     1032.84     1080.91     15.91 o 
   4  11   0     1162.98     1198.71     13.96 o 
   5  11   0     2089.42     2003.09     23.91 o 
   6  11   0      912.42      915.11     17.66 o 
   7  11   0     1874.02     1788.31     41.73 o 
   8  11   0     1419.15     1382.20     49.05 o 
   9  11   0      945.24      911.99     37.07 o 
  10  11   0      322.93      305.85     19.26 o 
  11  11   0      786.49      853.32     25.03 o 
  12  11   0       78.92       80.01      6.35 o 
   0  12   0     5293.56     5199.92     75.87 o 
   1  12   0     4485.85     4486.28     51.53 o 
   2  12   0     2227.62     2076.09     33.65 o 
   3  12   0     2109.90     2202.85     34.57 o 
   4  12   0     1786.04     1693.15     36.62 o 
   5  12   0      973.03      923.96     15.63 o 
   6  12   0       90.24       94.16      6.84 o 
   7  12   0       32.98       32.90      4.88 o 
   8  12   0      287.34      288.86     18.13 o 
   9  12   0       40.44       46.23      8.49 o 
  10  12   0       28.45       26.45      7.61 o 
  11  12   0        6.19        9.21      3.58 o 
   1  13   0      650.60      655.74     13.59 o 
   2  13   0      556.49      557.79      9.06 o 
   3  13   0      470.00      527.54      9.34 o 
   4  13   0     1768.94     1729.04     31.63 o 
   5  13   0      951.17      952.08     25.20 o 
   6  13   0     1726.41     1707.62     57.65 o 
   7  13   0     1808.26     1730.58     60.68 o 
   8  13   0      657.17      652.73     30.13 o 
   9  13   0      469.45      499.99     26.15 o 
  10  13   0      896.54      907.26     39.61 o 
  11  13   0      261.79      256.05     12.16 o 
   0  14   0     2129.44     2247.47     35.37 o 
   1  14   0     4552.34     4688.51     59.55 o 
   2  14   0     5541.50     5620.48     65.12 o 
   3  14   0     3831.69     3953.00     44.48 o 
   4  14   0     4282.41     4213.82     65.77 o 
   5  14   0      904.53      953.60     26.16 o 
   6  14   0      165.71      164.56     13.29 o 
   7  14   0      221.33      229.59     16.26 o 
   8  14   0       61.84       69.50     10.08 o 
   9  14   0      159.31      177.00     15.07 o 
  10  14   0      120.02       96.35     12.87 o 
  11  14   0       20.19       25.40      4.92 o 
   1  15   0      202.99      238.60      5.95 o 
   2  15   0     1078.32     1080.41     18.41 o 
   3  15   0      785.61      815.56     14.67 o 
   4  15   0     3318.04     3190.88     63.06 o 
   5  15   0      551.15      524.98     19.04 o 
   6  15   0      536.84      524.86     21.32 o 
   7  15   0     1317.32     1280.61     48.89 o 
   8  15   0      303.00      307.61     19.95 o 
   9  15   0      651.95      642.62     32.15 o 
  10  15   0      187.59      182.45     16.59 o 
  11  15   0       45.02       54.70      6.60 o 
   0  16   0     4174.65     4396.26    105.57 o 
   1  16   0     3662.48     3679.52     48.04 o 
   2  16   0     3320.60     3219.36     42.68 o 
   3  16   0     1808.07     1845.80     28.93 o 
   4  16   0      342.64      336.03     11.70 o 
   5  16   0     1429.13     1427.50     31.37 o 
   6  16   0      394.23      407.00     11.38 o 
   7  16   0       47.95       45.12      8.94 o 
   8  16   0      435.92      426.20     25.02 o 
   9  16   0      105.35      114.74     13.89 o 
  11  16   0       50.48       52.10      6.79 o 
   1  17   0     1167.95     1089.46     23.02 o 
   2  17   0     1096.63     1082.76     17.22 o 
   3  17   0      211.58      221.70      5.86 o 
   4  17   0      477.63      461.86     14.64 o 
   5  17   0     2416.86     2372.40     48.30 o 
   6  17   0     1959.01     1957.68     40.09 o 
   7  17   0     1178.05     1170.93     47.30 o 
   8  17   0     1389.34     1373.32     53.39 o 
   9  17   0      426.17      446.02     26.70 o 
   0  18   0     7928.59     7751.66    178.82 o 
   1  18   0     4634.10     4502.21     76.49 o 
   2  18   0     2833.58     2762.42     43.42 o 
   3  18   0     2017.94     1983.30     27.84 o 
   4  18   0     1290.58     1274.65     30.29 o 
   5  18   0      509.81      485.20     15.08 o 
   6  18   0      647.57      637.44     27.23 o 
   7  18   0      121.29      120.25     14.08 o 
   8  18   0      261.76      254.64     19.91 o 
   9  18   0      120.62      109.31     14.54 o 
   1  19   0      430.44      444.26     17.34 o 
   2  19   0      656.47      649.78     15.97 o 
   3  19   0      365.17      372.18      8.30 o 
   4  19   0      102.84       93.85      8.52 o 
   5  19   0      656.51      642.70     26.79 o 
   6  19   0      554.77      570.00     16.17 o 
   7  19   0       71.77       79.12     12.27 o 
   8  19   0      404.12      404.98     25.80 o 
   9  19   0      407.51      411.04     27.24 o 
   0  20   0     4334.63     4441.35    109.57 o 
   1  20   0     3343.82     3277.82     58.64 o 
   2  20   0     1361.10     1347.74     28.11 o 
   3  20   0     1513.31     1506.76     24.92 o 
   4  20   0      458.57      424.11     44.37 o 
   5  20   0      369.83      367.82     13.47 o 
   6  20   0      851.27      857.05     29.42 o 
   7  20   0      169.60      191.39     17.75 o 
   8  20   0      160.21      163.18     17.24 o 
   1  21   0      479.44      493.21     14.25 o 
   2  21   0      309.76      309.00      8.96 o 
   3  21   0      267.93      296.86      8.11 o 
   4  21   0     1044.27      967.75     33.50 o 
   5  21   0     1364.68     1379.88     33.05 o 
   6  21   0      576.39      538.44     16.66 o 
   7  21   0     1069.97     1134.23     48.91 o 
   8  21   0     1089.32     1098.78     48.97 o 
   0  22   0     1331.77     1341.99     40.22 o 
   1  22   0     1129.51     1106.72     24.91 o 
   2  22   0      944.15      946.94     18.62 o 
   3  22   0      828.67      794.01     15.59 o 
   4  22   0      393.54      335.37     17.40 o 
   5  22   0      822.00      808.49     28.85 o 
   6  22   0      103.98      100.98      7.58 o 
   7  22   0       97.28       91.52     14.46 o 
   8  22   0       65.60       66.52     13.26 o 
   1  23   0      317.39      337.92      9.98 o 
   2  23   0       40.77       44.83      6.50 o 
   3  23   0      513.07      492.83     11.65 o 
   4  23   0      604.67      625.34     25.55 o 
   5  23   0      175.50      198.79     12.90 o 
   6  23   0      279.03      291.17     14.17 o 
   7  23   0      606.23      573.80     33.91 o 
   0  24   0     1744.41     1688.82     49.92 o 
   1  24   0     2074.06     2113.54     38.12 o 
   2  24   0     1742.91     1700.98     39.72 o 
   3  24   0      720.15      728.21     15.16 o 
   4  24   0      569.55      541.29     24.17 o 
   5  24   0      315.50      307.73     16.66 o 
   6  24   0       83.13       85.95      8.33 o 
   7  24   0       27.49       32.02      3.98 o 
   1  25   0       92.49      112.18      6.18 o 
   2  25   0      130.10      136.68      6.53 o 
   3  25   0       95.52       93.51      5.10 o 
   4  25   0      439.39      416.87     20.86 o 
   5  25   0      117.33       99.43     10.18 o 
   6  25   0      383.20      375.39     17.39 o 
   7  25   0      533.24      562.18     17.42 o 
   0  26   0     1058.13     1047.68     26.81 o 
   1  26   0      475.55      478.47     12.92 o 
   2  26   0      469.66      491.09     12.78 o 
   3  26   0      366.87      364.81      9.95 o 
   4  26   0      452.35      416.45     21.47 o 
   5  26   0      188.74      172.79     13.70 o 
   6  26   0      181.62      188.48     12.44 o 
   7  26   0       88.38       82.28      6.50 o 
   1  27   0        3.26       14.34      3.40 o 
   2  27   0      259.79      269.90     10.45 o 
   3  27   0      375.28      364.30      9.94 o 
   4  27   0      228.10      208.18     15.24 o 
   5  27   0      574.98      525.47     24.28 o 
   6  27   0      498.63      506.47     21.65 o 
   7  27   0      194.11      206.39      9.92 o 
   0  28   0     1546.09     1572.28     36.58 o 
   1  28   0     1117.79     1111.76     22.65 o 
   2  28   0      655.85      629.07     15.25 o 
   3  28   0     1166.19     1177.08     21.93 o 
   4  28   0      176.44      174.57     14.45 o 
   5  28   0      165.55      151.31     13.17 o 
   6  28   0       89.84       85.65      9.46 o 
   1  29   0       32.36       44.42      4.87 o 
   2  29   0       45.97       60.77      5.13 o 
   3  29   0       22.99       25.57      3.26 o 
   4  29   0       87.28       75.61     10.71 o 
   5  29   0      238.07      247.33     16.58 o 
   0  30   0      361.79      350.33     18.98 o 
   1  30   0      636.48      653.15     16.43 o 
   2  30   0      614.47      636.27     15.65 o 
   3  30   0      518.33      526.13     18.74 o 
   4  30   0      224.48      203.96     16.01 o 
   1  31   0       57.85       60.19      5.60 o 
   2  31   0      131.83      142.17      7.34 o 
   3  31   0      173.85      196.41     11.68 o 
   0  32   0      278.55      286.59     17.47 o 
   1  32   0      353.85      354.67     11.84 o 
   2  32   0      451.23      455.05     12.84 o 
   3  32   0      292.52      302.37     20.06 o 
  -3 -32   1        9.82       -0.74      7.13 o 
  -2 -32   1      103.81      105.29     14.52 o 
   1 -32   1      309.08      294.99     22.08 o 
   2 -32   1       93.24      112.90     14.58 o 
  -4 -31   1      147.23      141.34     15.44 o 
  -3 -31   1      185.63      202.10     18.42 o 
  -2 -31   1      677.87      699.56     33.42 o 
   1 -31   1      190.71      188.86     17.80 o 
   2 -31   1      557.32      512.35     28.53 o 
   3 -31   1      315.02      301.46     20.85 o 
   4 -31   1      279.67      295.61     20.91 o 
  -5 -30   1      232.13      247.14     18.42 o 
  -4 -30   1       87.39       77.74     12.43 o 
  -3 -30   1       58.92       56.65     11.14 o 
  -2 -30   1      149.92      121.82     14.71 o 
   1 -30   1      407.40      417.89     25.10 o 
   2 -30   1      385.42      384.13     23.70 o 
   3 -30   1      339.91      335.71     22.08 o 
   4 -30   1      482.69      502.64     26.59 o 
   5 -30   1      391.94      376.65     22.29 o 
  -6 -29   1      594.46      578.66     21.09 o 
  -5 -29   1      294.78      295.11     19.70 o 
  -4 -29   1      409.15      475.43     25.68 o 
  -3 -29   1      859.77      807.60     36.06 o 
  -2 -29   1      163.76      160.01     15.86 o 
   1 -29   1      193.47      211.02     17.69 o 
   2 -29   1       34.96       41.48     10.03 o 
   3 -29   1       19.28       18.55      8.32 o 
   4 -29   1       42.29       45.68      9.99 o 
   5 -29   1       28.18       26.37      7.12 o 
  -6 -28   1      146.84      160.76     11.20 o 
  -5 -28   1      185.03      197.85     15.98 o 
  -4 -28   1        2.69        1.87      6.10 o 
  -3 -28   1      121.19      116.38     13.66 o 
  -2 -28   1       33.67       48.05     10.07 o 
   1 -28   1      147.65      139.30     14.51 o 
   2 -28   1      465.93      495.76     26.04 o 
   3 -28   1      593.16      640.95     29.97 o 
   4 -28   1      293.60      305.70     19.83 o 
   5 -28   1      506.98      495.50     21.47 o 
   6 -28   1      594.20      604.59     20.29 o 
  -7 -27   1      123.45      109.31      8.33 o 
  -6 -27   1      599.39      598.14     20.79 o 
  -5 -27   1      340.51      363.61     16.10 o 
  -4 -27   1      455.64      451.15     24.56 o 
  -3 -27   1     1046.34     1055.28     40.56 o 
  -2 -27   1      876.94      845.19     35.54 o 
   1 -27   1      269.55      257.95     18.42 o 
   2 -27   1      200.97      190.94     16.19 o 
   3 -27   1      371.72      310.39     20.43 o 
   4 -27   1       53.95       50.66      9.64 o 
   5 -27   1       55.30       50.68      7.42 o 
   6 -27   1       58.75       56.50     12.71 o 
  -7 -26   1       18.39       14.51      4.61 o 
  -6 -26   1       54.20       53.16      7.25 o 
  -5 -26   1       38.27       51.31      7.33 o 
  -4 -26   1       61.53       50.55      9.97 o 
  -3 -26   1       73.95       92.42     11.80 o 
  -2 -26   1      124.43      137.15     13.94 o 
  -1 -26   1      639.20      586.94     28.31 o 
   1 -26   1      369.67      347.95     20.58 o 
   2 -26   1     1240.06     1205.02     44.16 o 
   3 -26   1      730.64      757.10     31.95 o 
   4 -26   1      728.43      680.81     22.39 o 
   5 -26   1      631.10      618.05     31.11 o 
   6 -26   1      477.42      456.65     16.60 o 
   7 -26   1      157.98      146.65     16.75 o 
  -7 -25   1      368.01      366.06     13.69 o 
  -6 -25   1      767.01      762.84     23.97 o 
  -5 -25   1      263.51      285.15     22.04 o 
  -4 -25   1     1019.99     1011.30     28.41 o 
  -3 -25   1      607.20      575.08     27.05 o 
  -2 -25   1      932.64      963.81     36.51 o 
  -1 -25   1      744.14      743.23     31.17 o 
   1 -25   1      411.74      367.31     21.02 o 
   2 -25   1      635.65      612.50     27.74 o 
   3 -25   1       29.03       34.64      8.34 o 
   4 -25   1      257.50      241.06     12.80 o 
   5 -25   1      261.90      259.65     41.87 o 
   6 -25   1       23.20       30.89      9.73 o 
   7 -25   1       13.89        2.81      6.96 o 
   8 -25   1       45.82       48.04      9.88 o 
  -8 -24   1      258.91      276.53     14.05 o 
  -7 -24   1      452.14      440.86     14.85 o 
  -6 -24   1      374.02      362.04     14.85 o 
  -5 -24   1      291.18      274.12     13.28 o 
  -4 -24   1      377.50      386.59     16.01 o 
  -3 -24   1        3.74        6.28      5.77 o 
  -2 -24   1       17.16       12.03      6.27 o 
  -1 -24   1       76.72       76.37     10.29 o 
   1 -24   1      812.47      827.35     32.22 o 
   2 -24   1      356.20      382.67     20.41 o 
   3 -24   1      591.29      584.21     19.65 o 
   4 -24   1     2041.07     2043.37     45.57 o 
   5 -24   1     1051.06     1029.20     27.46 o 
   6 -24   1      818.12      832.89     22.93 o 
   7 -24   1      897.27      909.01     26.99 o 
   8 -24   1      384.17      363.04     16.04 o 
  -9 -23   1      108.08      114.55     13.08 o 
  -8 -23   1      307.04      301.33     14.43 o 
  -7 -23   1      571.45      593.99     15.31 o 
  -6 -23   1      331.06      322.11     19.28 o 
  -5 -23   1     1773.60     1732.96     39.64 o 
  -4 -23   1     1259.78     1231.10     67.51 o 
  -3 -23   1      364.40      352.30     19.69 o 
  -2 -23   1     1053.94     1085.52     38.15 o 
  -1 -23   1      960.25      943.08     34.92 o 
   0 -23   1      514.24      479.69     22.75 o 
   1 -23   1      633.65      564.78     26.04 o 
   2 -23   1      499.05      480.78     23.15 o 
   3 -23   1        7.22        8.41      4.15 o 
   4 -23   1       73.90       82.13      7.69 o 
   5 -23   1       10.02       11.55      4.57 o 
   6 -23   1      175.75      160.72      8.37 o 
   7 -23   1      200.11      216.97     12.03 o 
   8 -23   1       12.89        8.71      4.57 o 
   9 -23   1      344.56      366.97     22.30 o 
  -9 -22   1      201.43      202.78     18.78 o 
  -8 -22   1       70.29       68.97      7.69 o 
  -7 -22   1      214.98      219.06      8.04 o 
  -6 -22   1      166.16      171.17      7.96 o 
  -5 -22   1      182.00      177.17     19.74 o 
  -4 -22   1       23.77       24.72      5.34 o 
  -3 -22   1      269.06      261.99     17.22 o 
  -2 -22   1      990.28      939.58     34.98 o 
  -1 -22   1      370.84      396.27     20.55 o 
   0 -22   1      612.05      649.41     34.23 o 
   1 -22   1     1783.92     1789.86     53.13 o 
   2 -22   1     1080.06     1085.50     37.76 o 
   3 -22   1     1286.70     1213.55     30.39 o 
   4 -22   1     1167.63     1129.36     28.50 o 
   5 -22   1      231.39      217.69      8.86 o 
   6 -22   1      305.09      296.33      9.93 o 
   7 -22   1      356.89      332.13     14.49 o 
   8 -22   1      123.48      123.54      9.48 o 
   9 -22   1      145.58      150.69     14.45 o 
 -10 -21   1        8.97        3.64      5.80 o 
  -9 -21   1      337.12      323.49     21.07 o 
  -8 -21   1      178.19      163.55     10.41 o 
  -7 -21   1      258.94      251.60      8.26 o 
  -6 -21   1      397.09      390.00     13.88 o 
  -5 -21   1      669.13      652.93     15.70 o 
  -4 -21   1     1296.28     1267.15     30.87 o 
  -3 -21   1     1643.75     1605.05     36.35 o 
  -2 -21   1      784.55      803.68     30.66 o 
  -1 -21   1     2621.31     2549.07     55.32 o 
   0 -21   1     1112.22     1163.25     30.21 o 
   1 -21   1     1891.70     1891.78     54.33 o 
   2 -21   1     1362.16     1254.01     30.52 o 
   3 -21   1      843.50      855.18     23.29 o 
   4 -21   1      155.98      156.95      7.39 o 
   5 -21   1      265.22      261.26      9.40 o 
   6 -21   1       63.29       59.82      4.89 o 
   7 -21   1       28.17       27.67      5.72 o 
   8 -21   1      294.06      311.90     13.90 o 
   9 -21   1      149.59      138.70     26.61 o 
 -10 -20   1       95.83       82.26     11.34 o 
  -9 -20   1      490.74      492.47     17.53 o 
  -8 -20   1      447.15      446.84     23.92 o 
  -7 -20   1      399.47      405.73     10.24 o 
  -6 -20   1      467.92      468.33     12.63 o 
  -5 -20   1      231.97      254.21      9.07 o 
  -4 -20   1      224.06      232.22      8.66 o 
  -3 -20   1       75.86       76.16      6.85 o 
  -2 -20   1       13.30       12.32      4.55 o 
  -1 -20   1      864.80      837.70     23.56 o 
   0 -20   1      162.28      159.70      7.26 o 
   1 -20   1      825.57      830.59     29.51 o 
   2 -20   1      862.25      846.30     22.42 o 
   3 -20   1     1280.72     1302.33     30.17 o 
   4 -20   1     1691.29     1680.12     29.81 o 
   5 -20   1     1195.10     1204.63     33.50 o 
   6 -20   1     1253.47     1229.87     23.32 o 
   7 -20   1     1329.56     1330.41     32.44 o 
   8 -20   1      481.60      491.97     17.45 o 
   9 -20   1      711.86      690.19     32.17 o 
  10 -20   1       93.84       83.43     11.22 o 
 -10 -19   1       39.74       34.58      8.40 o 
  -9 -19   1      453.42      446.68     16.29 o 
  -8 -19   1      257.52      245.59     11.79 o 
  -7 -19   1      427.92      426.51     10.02 o 
  -6 -19   1     1986.53     1923.06     32.76 o 
  -5 -19   1      843.43      864.93     19.40 o 
  -4 -19   1     1238.67     1224.50     26.49 o 
  -3 -19   1     2696.00     2557.44     51.42 o 
  -2 -19   1     1602.45     1483.70     28.67 o 
  -1 -19   1      858.61      842.24     30.96 o 
   0 -19   1      214.55      209.98      7.13 o 
   1 -19   1       37.95       66.11      6.10 o 
   2 -19   1      364.96      337.56     10.64 o 
   3 -19   1      114.81      108.91      5.87 o 
   4 -19   1       93.19       93.55      5.77 o 
   5 -19   1      193.96      200.17      7.68 o 
   6 -19   1       22.60       30.54      3.56 o 
   7 -19   1      318.23      327.33     15.55 o 
   8 -19   1        6.14        1.46      7.29 o 
   9 -19   1       58.02       70.08      9.36 o 
  10 -19   1       16.21       14.99      6.51 o 
 -10 -18   1      116.81      119.61     12.12 o 
  -9 -18   1      200.76      211.36     10.77 o 
  -8 -18   1     1213.90     1210.21     37.33 o 
  -7 -18   1      160.65      161.56      9.35 o 
  -6 -18   1      332.94      338.92      9.95 o 
  -5 -18   1      658.49      658.19     15.19 o 
  -4 -18   1       21.76       19.76      3.19 o 
  -3 -18   1      270.69      246.02      7.48 o 
  -2 -18   1      271.91      256.07      9.03 o 
  -1 -18   1      146.57      160.31      7.13 o 
   0 -18   1      401.28      420.97     10.07 o 
   1 -18   1     1931.04     1874.08     29.91 o 
   2 -18   1     2161.27     2210.04     37.94 o 
   3 -18   1     2020.42     1991.79     33.14 o 
   4 -18   1      894.02      872.93     18.17 o 
   5 -18   1     1812.49     1746.87     30.06 o 
   6 -18   1      526.71      510.80     11.98 o 
   7 -18   1      500.44      473.06     16.08 o 
   8 -18   1     1048.83     1042.79     26.76 o 
   9 -18   1      503.78      510.91     16.59 o 
  10 -18   1      197.70      208.48     15.56 o 
 -11 -17   1      112.10      105.71     11.85 o 
 -10 -17   1      151.08      136.46     12.62 o 
  -9 -17   1      123.93      140.25      8.61 o 
  -8 -17   1       70.23       65.15      8.94 o 
  -7 -17   1      501.42      453.75     15.43 o 
  -6 -17   1      685.01      666.45     14.54 o 
  -5 -17   1      647.27      618.67     14.10 o 
  -4 -17   1     1789.43     1764.81     33.84 o 
  -3 -17   1     2171.02     2142.86     31.59 o 
  -2 -17   1      836.35      899.06     19.03 o 
  -1 -17   1     1142.02     1146.51     19.10 o 
   0 -17   1     4039.40     3932.08     48.58 o 
   1 -17   1     1637.25     1597.15     23.02 o 
   2 -17   1      711.16      711.28     14.32 o 
   3 -17   1     1002.20      957.47     20.52 o 
   4 -17   1      580.69      572.18     18.87 o 
   5 -17   1      138.91      134.38      6.05 o 
   6 -17   1      386.79      372.01     14.11 o 
   7 -17   1      141.44      135.57      8.31 o 
   8 -17   1      196.72      204.69     10.09 o 
   9 -17   1      108.37      104.60      7.33 o 
  10 -17   1       18.19       21.29      6.56 o 
 -11 -16   1      282.58      305.81     18.77 o 
 -10 -16   1      363.86      382.95     20.45 o 
  -9 -16   1      507.11      503.15     15.94 o 
  -8 -16   1      188.33      174.48      9.14 o 
  -7 -16   1      208.52      226.44     14.69 o 
  -6 -16   1      197.02      200.76      7.64 o 
  -5 -16   1      145.85      140.26      5.26 o 
  -4 -16   1      171.25      164.58      8.52 o 
  -3 -16   1      473.87      426.44      9.61 o 
  -2 -16   1     2409.27     2399.82     40.17 o 
  -1 -16   1      424.18      463.91      9.92 o 
   0 -16   1      381.27      393.45      7.30 o 
   1 -16   1     1005.40      984.26     22.42 o 
   2 -16   1     2035.21     1980.30     25.53 o 
   3 -16   1     1069.77     1070.07     16.24 o 
   4 -16   1     1417.79     1414.00     26.83 o 
   5 -16   1     1427.06     1414.24     27.93 o 
   6 -16   1     1517.69     1525.10     24.89 o 
   7 -16   1     1157.03     1143.77     27.19 o 
   8 -16   1      353.94      369.26     17.17 o 
   9 -16   1      300.60      287.53     11.18 o 
  10 -16   1      224.84      210.29     14.98 o 
  11 -16   1       68.77       83.57     10.60 o 
 -11 -15   1      210.59      216.43     15.60 o 
 -10 -15   1      140.78      162.27     12.97 o 
  -9 -15   1      267.23      256.65     20.34 o 
  -8 -15   1      406.90      399.93     13.68 o 
  -7 -15   1     1000.46      976.49     24.17 o 
  -6 -15   1      871.59      871.26     14.73 o 
  -5 -15   1     1622.69     1601.47     24.28 o 
  -4 -15   1     2294.03     2227.36     32.20 o 
  -3 -15   1     4932.36     4683.20     60.89 o 
  -2 -15   1     2113.13     2142.44     31.02 o 
  -1 -15   1     3576.62     3695.58     45.68 o 
   0 -15   1      600.35      590.25      8.61 o 
   1 -15   1     1357.94     1319.90     19.73 o 
   2 -15   1     3150.67     3096.00     38.07 o 
   3 -15   1      295.20      287.13      6.66 o 
   4 -15   1       56.10       44.71      3.09 o 
   5 -15   1      237.73      240.49      6.41 o 
   6 -15   1      114.73      112.14      5.28 o 
   7 -15   1       76.98       86.55      6.33 o 
   8 -15   1      224.61      213.54      9.54 o 
   9 -15   1      544.30      538.34     15.47 o 
  10 -15   1      195.79      177.52     13.58 o 
  11 -15   1       19.11       16.92      6.24 o 
 -11 -14   1      129.92      141.39     12.32 o 
 -10 -14   1      865.32      850.01     32.71 o 
  -9 -14   1      339.60      323.18     11.49 o 
  -8 -14   1      538.14      556.42     17.29 o 
  -7 -14   1     1135.81     1109.88     21.60 o 
  -6 -14   1      451.35      440.29      8.74 o 
  -5 -14   1      286.74      319.71      7.59 o 
  -4 -14   1     1437.97     1378.75     21.34 o 
  -3 -14   1     1008.78      945.44     19.19 o 
  -2 -14   1      442.62      438.02      7.65 o 
  -1 -14   1      265.42      265.81      7.51 o 
   0 -14   1      833.69      945.04     12.39 o 
   1 -14   1     3875.57     3772.93     52.92 o 
   2 -14   1      905.98      900.08     13.62 o 
   3 -14   1     2144.20     2017.55     26.29 o 
   4 -14   1     4282.10     4019.87     52.60 o 
   5 -14   1      994.34     1023.93     16.37 o 
   6 -14   1      707.48      710.87     15.07 o 
   7 -14   1     2039.13     2014.81     41.12 o 
   8 -14   1      522.34      517.14     15.07 o 
   9 -14   1      555.68      566.30     17.29 o 
  10 -14   1     1129.21     1160.35     39.52 o 
  11 -14   1      197.39      185.04     13.88 o 
 -11 -13   1       11.86        9.12      5.05 o 
 -10 -13   1      120.36      129.83     11.21 o 
  -9 -13   1      175.44      183.92     12.70 o 
  -8 -13   1      776.20      781.18     19.67 o 
  -7 -13   1      490.38      485.76     14.39 o 
  -6 -13   1      954.78      906.06     14.25 o 
  -5 -13   1     1166.62     1066.20     16.97 o 
  -4 -13   1      918.51      936.28     15.53 o 
  -3 -13   1      218.66      215.20      4.79 o 
  -2 -13   1     2608.62     2638.50     32.03 o 
  -1 -13   1     4055.06     4046.99     42.76 o 
   0 -13   1     1584.99     1776.40     19.43 o 
   1 -13   1     1356.69     1339.51     18.69 o 
   2 -13   1     4687.20     4624.06     54.32 o 
   3 -13   1      509.79      500.90      9.68 o 
   4 -13   1      612.18      657.58     11.53 o 
   5 -13   1     1116.87     1087.67     16.70 o 
   6 -13   1       98.37      106.13      6.26 o 
   7 -13   1       25.08       24.51      5.38 o 
   8 -13   1       53.19       50.32      7.24 o 
   9 -13   1      279.19      257.56     14.69 o 
  10 -13   1      198.61      206.27     13.70 o 
  11 -13   1      403.73      415.63     20.60 o 
 -12 -12   1      188.66      191.02     14.27 o 
 -11 -12   1      408.18      457.71     21.72 o 
 -10 -12   1      540.46      562.88     23.67 o 
  -9 -12   1      408.41      442.38     19.45 o 
  -8 -12   1      713.60      726.92     18.20 o 
  -7 -12   1      304.72      304.28     10.45 o 
  -6 -12   1      172.80      159.42      6.40 o 
  -5 -12   1      685.73      647.54     10.48 o 
  -4 -12   1     1679.55     1616.84     20.98 o 
  -3 -12   1      300.20      300.32      5.67 o 
  -2 -12   1     1295.30     1294.82     19.33 o 
  -1 -12   1      785.73      760.63     10.16 o 
   0 -12   1     1391.64     1350.66     15.16 o 
   1 -12   1     2069.97     2052.07     26.91 o 
   2 -12   1     1170.49     1112.31     15.61 o 
   3 -12   1     2079.89     2001.86     25.85 o 
   4 -12   1     2781.73     2723.93     36.68 o 
   5 -12   1     2500.32     2455.88     36.60 o 
   6 -12   1     3045.57     2870.81     53.66 o 
   7 -12   1     1066.49     1071.13     23.77 o 
   8 -12   1      371.26      360.25     11.25 o 
   9 -12   1      102.85      112.21      9.64 o 
  10 -12   1      120.33      126.96     10.52 o 
  11 -12   1       78.64       65.92      8.71 o 
 -12 -11   1        0.82        2.48      4.39 o 
 -11 -11   1       98.23      100.59      9.84 o 
 -10 -11   1      214.08      217.44     13.38 o 
  -9 -11   1      396.37      372.81     17.27 o 
  -8 -11   1      891.48      898.03     20.65 o 
  -7 -11   1     1473.95     1454.16     26.22 o 
  -6 -11   1     1794.13     1882.52     32.21 o 
  -5 -11   1     3516.84     3434.14     45.20 o 
  -4 -11   1     2620.82     2620.62     29.72 o 
  -3 -11   1     5095.87     5118.58     59.01 o 
  -2 -11   1     4755.30     4668.43     60.61 o 
  -1 -11   1     4028.82     3992.29     46.34 o 
   0 -11   1     2788.05     2716.58     30.02 o 
   1 -11   1     1444.22     1394.50     18.74 o 
   2 -11   1      129.60      136.86      3.71 o 
   3 -11   1     1932.65     1825.07     21.69 o 
   4 -11   1      330.95      366.50      5.47 o 
   5 -11   1       16.00       15.81      2.42 o 
   6 -11   1       17.13       20.37      5.17 o 
   7 -11   1      289.88      276.60      9.97 o 
   8 -11   1      405.61      424.03     11.57 o 
   9 -11   1      196.68      212.90     12.57 o 
  10 -11   1      217.21      231.64     13.55 o 
  11 -11   1      218.36      224.00     14.08 o 
 -12 -10   1      264.60      257.09     15.57 o 
 -11 -10   1      436.04      457.35     20.43 o 
 -10 -10   1      283.00      281.84     14.92 o 
  -9 -10   1      265.26      247.28     13.39 o 
  -8 -10   1      907.38      872.27     28.64 o 
  -7 -10   1      188.54      186.98      8.51 o 
  -6 -10   1      698.40      695.29     20.27 o 
  -5 -10   1     1506.74     1491.14     19.01 o 
  -4 -10   1      153.68      158.38      3.53 o 
  -3 -10   1       19.48       27.54      2.67 o 
  -2 -10   1      581.12      663.73     12.38 o 
  -1 -10   1     1706.51     1710.44     27.79 o 
   0 -10   1     3046.16     3220.86     50.54 o 
   1 -10   1      662.96      628.73     11.19 o 
   2 -10   1     6724.83     6826.73     76.95 o 
   3 -10   1     3296.07     3354.56     35.11 o 
   4 -10   1     1425.04     1451.57     15.91 o 
   5 -10   1     3440.31     3342.07     52.00 o 
   6 -10   1     2820.13     2796.18     52.42 o 
   7 -10   1      821.63      852.51     19.21 o 
   8 -10   1     2186.33     2195.21     39.68 o 
   9 -10   1      894.52      885.30     29.97 o 
  10 -10   1      289.57      286.60     15.11 o 
  11 -10   1      275.16      291.52     15.75 o 
  12 -10   1      277.44      288.11     16.18 o 
 -12  -9   1      136.21      160.30     11.87 o 
 -11  -9   1       38.59       38.35      6.53 o 
 -10  -9   1       97.87      102.43      8.68 o 
  -9  -9   1      797.69      860.17     28.21 o 
  -8  -9   1     1088.85     1061.94     26.47 o 
  -7  -9   1      597.42      588.67     12.84 o 
  -6  -9   1     2374.78     2337.20     44.40 o 
  -5  -9   1      948.35      954.76     11.34 o 
  -4  -9   1     2730.10     2799.37     33.18 o 
  -3  -9   1     5940.87     5750.21     67.70 o 
  -2  -9   1     3699.82     3775.97     49.11 o 
  -1  -9   1     1896.48     1906.41     26.26 o 
   0  -9   1     9277.82     9516.79    113.03 o 
   1  -9   1      190.97      173.34      4.05 o 
   2  -9   1     1166.29     1232.19     16.21 o 
   3  -9   1      386.90      363.60      5.19 o 
   4  -9   1      381.62      407.08      5.19 o 
   5  -9   1      271.45      267.29      5.50 o 
   6  -9   1       31.22       34.13      2.87 o 
   7  -9   1       63.91       68.49      6.57 o 
   8  -9   1      567.23      575.29     21.11 o 
   9  -9   1       84.22       90.29      7.72 o 
  10  -9   1      252.98      249.88     13.46 o 
  11  -9   1      344.25      363.23     17.26 o 
  12  -9   1       54.61       46.16      7.18 o 
 -12  -8   1      257.81      299.60     15.73 o 
 -11  -8   1      489.12      512.03     21.13 o 
 -10  -8   1      460.56      426.16     18.41 o 
  -9  -8   1      677.04      702.99     24.13 o 
  -8  -8   1     1364.43     1283.25     30.77 o 
  -7  -8   1      466.44      444.69     10.49 o 
  -6  -8   1      577.73      561.70     10.65 o 
  -5  -8   1       98.18       77.59      3.64 o 
  -4  -8   1      619.09      669.55      9.89 o 
  -3  -8   1      700.64      773.05     11.02 o 
  -2  -8   1     1402.38     1481.91     25.25 o 
  -1  -8   1     2447.65     2412.97     35.50 o 
   0  -8   1     2534.12     2529.00     36.12 o 
   1  -8   1      641.44      570.34      8.83 o 
   2  -8   1     6706.11     6865.71    104.51 o 
   3  -8   1     2372.23     2315.66     23.51 o 
   4  -8   1     4009.72     4132.85     36.89 o 
   5  -8   1     2514.74     2536.98     31.06 o 
   6  -8   1     4486.28     4581.63     53.94 o 
   7  -8   1     1389.96     1312.31     25.49 o 
   8  -8   1     1029.81     1033.92     30.70 o 
   9  -8   1      488.63      478.41     18.46 o 
  10  -8   1      136.27      138.38      9.81 o 
  11  -8   1       40.91       46.29      6.47 o 
  12  -8   1       98.01       96.24      9.13 o 
 -12  -7   1       71.26       85.36      8.42 o 
 -11  -7   1        6.90       10.74      4.35 o 
 -10  -7   1       28.57       29.50      5.11 o 
  -9  -7   1      250.91      271.12     12.74 o 
  -8  -7   1      376.00      410.54     19.80 o 
  -7  -7   1      978.14     1016.20     23.98 o 
  -6  -7   1     3106.62     3097.22     41.77 o 
  -5  -7   1     1637.39     1595.21     23.13 o 
  -4  -7   1     1233.80     1160.05     14.92 o 
  -3  -7   1     6707.51     6679.41     82.06 o 
  -2  -7   1     5599.03     5549.04     81.69 o 
  -1  -7   1     2926.70     3070.80     39.64 o 
   0  -7   1     6136.47     6140.83     84.35 o 
   1  -7   1     1715.27     1778.36     49.43 o 
   2  -7   1     2309.60     2317.71     24.23 o 
   3  -7   1     2211.77     2236.65     25.27 o 
   4  -7   1      910.04      994.55     12.56 o 
   5  -7   1      361.36      341.55      6.10 o 
   6  -7   1      296.14      303.69      6.41 o 
   7  -7   1       48.88       49.94      4.26 o 
   8  -7   1      143.22      138.71      8.51 o 
   9  -7   1      368.05      373.26     15.71 o 
  10  -7   1      336.00      368.44     15.85 o 
  11  -7   1      562.31      573.52     21.95 o 
  12  -7   1      371.36      420.35     18.47 o 
 -12  -6   1      225.75      237.77     13.51 o 
 -11  -6   1      405.70      425.65     17.81 o 
 -10  -6   1      787.85      805.09     26.89 o 
  -9  -6   1      252.19      237.53     11.57 o 
  -8  -6   1      268.78      261.10      9.87 o 
  -7  -6   1      895.20      872.06     17.85 o 
  -6  -6   1      512.82      539.34      9.81 o 
  -5  -6   1      683.65      694.47     11.53 o 
  -4  -6   1     2426.97     2629.79     27.08 o 
  -3  -6   1     2280.18     2500.12     38.48 o 
  -2  -6   1        2.88       -2.33      1.19 o 
  -1  -6   1     1424.00     1520.45     24.90 o 
   0  -6   1     4618.44     4716.19     64.35 o 
   1  -6   1     8467.75     8762.54    102.05 o 
   2  -6   1     3394.92     3459.52     36.61 o 
   3  -6   1     4713.29     4888.19     46.41 o 
   4  -6   1     7196.65     7418.46     77.36 o 
   5  -6   1     2931.24     2999.15     33.17 o 
   6  -6   1     2414.86     2473.13     34.65 o 
   7  -6   1     1862.23     1939.36     33.69 o 
   8  -6   1     1146.73     1173.56     26.71 o 
   9  -6   1      764.69      764.68     24.35 o 
  10  -6   1      582.09      617.25     21.35 o 
  11  -6   1      465.18      502.80     19.30 o 
  12  -6   1       82.14       87.39      8.08 o 
 -12  -5   1       75.99       83.43      7.79 o 
 -11  -5   1      551.54      562.31     20.94 o 
 -10  -5   1      877.27      905.90     27.93 o 
  -9  -5   1      501.09      514.43     17.98 o 
  -8  -5   1     1911.12     1938.28     46.87 o 
  -7  -5   1     2350.93     2271.62     42.40 o 
  -6  -5   1     3282.95     3275.68     51.79 o 
  -5  -5   1     5707.22     5593.18     72.39 o 
  -4  -5   1     7046.64     7064.38    112.34 o 
  -3  -5   1     2564.53     2601.91     38.68 o 
  -2  -5   1     5530.18     5598.22     82.79 o 
  -1  -5   1     7894.59     8108.69    301.83 o 
   0  -5   1     1102.90     1128.79     22.02 o 
   1  -5   1     1488.92     1550.13     19.01 o 
   2  -5   1     1815.65     1942.21     20.84 o 
   3  -5   1     2095.91     2401.98     29.11 o 
   4  -5   1      391.53      421.10      6.77 o 
   5  -5   1      198.46      208.49      3.81 o 
   6  -5   1     1071.79     1064.07     15.72 o 
   7  -5   1      344.26      355.02     10.82 o 
   8  -5   1      310.70      305.55     11.23 o 
   9  -5   1      629.85      645.93     20.62 o 
  10  -5   1       84.37       71.30      6.51 o 
  11  -5   1      118.86      109.54      8.32 o 
  12  -5   1      129.34      128.39      9.28 o 
 -12  -4   1      186.74      213.79     11.76 o 
 -11  -4   1      703.71      758.13     24.64 o 
 -10  -4   1     1257.27     1244.48     35.60 o 
  -9  -4   1      572.24      592.36     19.22 o 
  -8  -4   1     1414.76     1407.23     31.52 o 
  -7  -4   1     1079.75     1044.43     27.22 o 
  -6  -4   1     2058.65     2019.26     34.09 o 
  -5  -4   1      626.41      629.25     10.43 o 
  -4  -4   1      788.30      785.51     12.26 o 
  -3  -4   1     3559.96     3844.05     76.10 o 
  -2  -4   1    18075.92    18793.23    376.43 o 
  -1  -4   1     1736.35     2016.50     72.61 o 
   0  -4   1      106.85      109.67      3.81 o 
   1  -4   1    11011.35    11196.67    110.28 o 
   2  -4   1     2189.86     2189.62     25.44 o 
   3  -4   1      613.55      581.01      9.82 o 
   4  -4   1     9312.25     9303.78    105.38 o 
   5  -4   1     1978.65     1889.75     23.65 o 
   6  -4   1     2774.62     2770.72     60.06 o 
   7  -4   1     2995.67     2985.71     49.23 o 
   8  -4   1     1105.07     1139.53     28.19 o 
   9  -4   1      930.61      953.97     27.72 o 
  10  -4   1      561.12      568.12     19.15 o 
  11  -4   1      273.69      305.39     13.47 o 
  12  -4   1       79.51       85.57      7.62 o 
 -12  -3   1       24.80       25.62      4.82 o 
 -11  -3   1      194.92      211.18     10.90 o 
 -10  -3   1       72.75       67.11      6.06 o 
  -9  -3   1      237.78      237.52     10.31 o 
  -8  -3   1       90.06       88.41      9.24 o 
  -7  -3   1      710.68      706.33     14.67 o 
  -6  -3   1     1046.55     1004.36     22.36 o 
  -5  -3   1      444.94      365.61      8.38 o 
  -4  -3   1     2995.43     2855.09     37.51 o 
  -3  -3   1     5949.04     6226.21    130.48 o 
  -2  -3   1     1482.77     1733.97     23.00 o 
  -1  -3   1    19916.85    20281.93    662.12 o 
   0  -3   1      394.78      482.00     10.29 o 
   1  -3   1    20912.22    21008.09    273.12 o 
   2  -3   1     7451.94     7733.46     85.92 o 
   3  -3   1     3519.82     3675.05     48.84 o 
   4  -3   1     2187.36     2282.78     28.35 o 
   5  -3   1      653.27      677.59     11.56 o 
   6  -3   1      102.42      101.21      3.90 o 
   7  -3   1      215.31      217.76      6.53 o 
   8  -3   1      287.12      283.43      8.31 o 
   9  -3   1     1339.85     1407.38     36.30 o 
  10  -3   1      395.34      395.62     14.76 o 
  11  -3   1      223.61      234.35     11.09 o 
  12  -3   1      621.99      667.92     22.45 o 
 -12  -2   1      487.49      579.07     20.49 o 
 -11  -2   1      859.82      922.70     28.32 o 
 -10  -2   1      210.68      230.67     10.32 o 
  -9  -2   1     1012.10     1048.08     28.82 o 
  -8  -2   1      335.11      337.67     10.43 o 
  -7  -2   1      408.34      398.81      9.26 o 
  -6  -2   1       33.95       39.62      2.42 o 
  -5  -2   1      127.13      139.62      4.29 o 
  -4  -2   1     1087.71     1051.00     25.12 o 
  -3  -2   1     1401.39     1473.50     42.94 o 
  -2  -2   1     3729.97     4065.99     54.92 o 
  -1  -2   1     5714.72     6285.89    143.33 o 
   0  -2   1       51.07       68.31      1.83 o 
   1  -2   1     1855.44     2075.09     31.88 o 
   2  -2   1    10447.70    10809.00    137.48 o 
   3  -2   1     5343.92     5457.61     71.30 o 
   4  -2   1     4409.31     4409.00     71.40 o 
   5  -2   1     1874.89     1785.71     25.46 o 
   6  -2   1      728.14      774.14     10.88 o 
   7  -2   1     1416.17     1452.66     25.84 o 
   8  -2   1      649.02      655.38     14.06 o 
   9  -2   1     1988.55     2044.08     50.87 o 
  10  -2   1      627.85      616.56     19.02 o 
  11  -2   1       64.19       77.81      6.34 o 
  12  -2   1       14.71       20.45      4.26 o 
 -12  -1   1       98.68      104.10      7.76 o 
 -11  -1   1       16.18       22.12      3.94 o 
 -10  -1   1      364.08      384.14     13.73 o 
  -9  -1   1      925.54      912.92     25.73 o 
  -8  -1   1     1037.11     1046.44     23.21 o 
  -7  -1   1     2690.15     2711.21     55.39 o 
  -6  -1   1     4897.36     4764.82     57.64 o 
  -5  -1   1     3551.69     3561.71     43.27 o 
  -4  -1   1     4777.27     4677.52     75.63 o 
  -3  -1   1     9898.93    10212.00    347.24 o 
  -2  -1   1     3649.94     3735.89     80.39 o 
  -1  -1   1     2712.97     2912.48     63.55 o 
   0  -1   1      263.94      315.49     10.09 o 
   1  -1   1     1090.50     1176.43     22.08 o 
   2  -1   1     2519.97     2499.30     47.58 o 
   3  -1   1     1401.09     1364.83     24.24 o 
   4  -1   1      537.36      595.29     13.31 o 
   5  -1   1      364.63      358.08      8.71 o 
   6  -1   1     1226.65     1211.78     24.94 o 
   7  -1   1     1127.84     1117.30     33.64 o 
   8  -1   1       20.91       23.23      1.93 o 
   9  -1   1       74.07       72.14      6.52 o 
  10  -1   1       16.67       19.23      3.09 o 
  11  -1   1      491.55      523.81     17.24 o 
  12  -1   1       86.74       90.39      6.73 o 
 -12   0   1      198.44      186.70      9.74 o 
 -11   0   1      248.42      241.22     10.45 o 
 -10   0   1      167.20      163.03      8.03 o 
  -9   0   1      448.83      437.74     13.81 o 
  -8   0   1     1913.32     1936.11     39.70 o 
  -7   0   1      614.66      616.88     10.59 o 
  -6   0   1     3398.52     3386.43     41.88 o 
  -5   0   1     1721.20     1779.68     27.11 o 
  -4   0   1      165.32      158.10      6.56 o 
  -3   0   1      255.88      242.27      5.10 o 
  -2   0   1      571.37      600.19     11.76 o 
  -1   0   1        4.09       13.06      1.43 o 
   0   0   1      377.20      362.50      8.62 o 
   1   0   1     2894.17     2943.88     42.57 o 
   2   0   1     3110.49     3143.50     41.22 o 
   3   0   1     5800.75     5646.48     85.95 o 
   4   0   1     3195.08     3032.81     43.73 o 
   5   0   1     5815.86     5702.83     79.61 o 
   6   0   1     6662.19     6662.21    109.17 o 
   7   0   1     2534.87     2609.12     78.19 o 
   8   0   1     1424.28     1498.62     30.29 o 
   9   0   1      893.95      894.55     27.67 o 
  10   0   1      191.63      190.91      7.84 o 
  11   0   1      335.01      355.02     12.59 o 
  12   0   1      142.80      150.68      7.98 o 
 -12   1   1       97.97      107.16      7.32 o 
 -11   1   1       15.76       25.52      3.79 o 
 -10   1   1      358.77      369.92     12.76 o 
  -9   1   1      940.64      961.41     24.99 o 
  -8   1   1     1017.70     1005.41     18.45 o 
  -7   1   1     2599.79     2608.41     58.17 o 
  -6   1   1     4858.62     4775.68     76.94 o 
  -5   1   1     3509.69     3557.24     63.69 o 
  -4   1   1     4737.94     4685.61     65.05 o 
  -3   1   1     9917.34    10088.46    110.30 o 
  -2   1   1     3634.72     3684.29     53.07 o 
  -1   1   1     2714.50     2904.15     49.71 o 
   0   1   1      268.37      303.39     28.65 o 
   1   1   1     1139.73     1192.75     18.17 o 
   2   1   1     2570.35     2602.67     39.80 o 
   3   1   1     1407.04     1369.12     23.48 o 
   4   1   1      550.20      598.90     12.86 o 
   5   1   1      364.53      360.39      8.77 o 
   6   1   1     1218.02     1201.90     25.02 o 
   7   1   1     1144.30     1111.24     31.27 o 
   8   1   1       22.03       26.29      2.99 o 
   9   1   1       67.52       75.49      5.86 o 
  10   1   1       15.85       17.92      3.39 o 
  11   1   1      500.95      536.71     16.06 o 
  12   1   1       87.66       89.12      5.91 o 
 -12   2   1      495.03      571.37     18.61 o 
 -11   2   1      879.15      969.54     26.69 o 
 -10   2   1      208.90      218.13      8.79 o 
  -9   2   1     1015.56     1041.39     21.14 o 
  -8   2   1      337.45      355.07      7.93 o 
  -7   2   1      390.56      380.82     13.43 o 
  -6   2   1       32.28       42.17      3.23 o 
  -5   2   1      121.69      151.63      7.41 o 
  -4   2   1     1082.95     1046.20     16.81 o 
  -3   2   1     1417.94     1513.80     17.76 o 
  -2   2   1     3685.66     3954.14     57.37 o 
  -1   2   1     5747.83     6200.20    196.64 o 
   0   2   1       39.09       59.44      1.69 o 
   1   2   1     1879.26     2083.42     27.62 o 
   2   2   1    10495.99    10676.67    196.89 o 
   3   2   1     5339.74     5505.33    102.95 o 
   4   2   1     4343.07     4419.10     68.99 o 
   5   2   1     1831.50     1712.18     36.14 o 
   6   2   1      739.45      768.64     22.64 o 
   7   2   1     1421.77     1457.82     59.20 o 
   8   2   1      633.48      643.99     20.07 o 
   9   2   1     1991.80     2022.81     59.59 o 
  10   2   1      608.61      603.47     22.04 o 
 -12   3   1       25.37       21.35      3.87 o 
 -11   3   1      193.85      208.76      9.01 o 
 -10   3   1       67.69       74.57      4.97 o 
  -9   3   1      250.63      247.50      8.66 o 
  -8   3   1       86.61       87.17      6.22 o 
  -7   3   1      728.89      723.73     16.14 o 
  -6   3   1     1097.93     1094.00     18.49 o 
  -5   3   1      457.77      383.83      8.22 o 
  -4   3   1     2975.92     2862.37     49.99 o 
  -3   3   1     6044.37     6267.49     68.67 o 
  -2   3   1     1490.14     1714.37     22.83 o 
   0   3   1      354.63      424.03      8.49 o 
   1   3   1    20843.67    21100.82    274.67 o 
   2   3   1     7414.42     7585.11     85.16 o 
   3   3   1     3536.98     3694.93     57.27 o 
   4   3   1     2172.75     2290.17     46.84 o 
   5   3   1      651.50      666.00     18.27 o 
   6   3   1      105.06      103.40      6.92 o 
   7   3   1      212.66      216.46     11.08 o 
   8   3   1      299.81      294.16      9.62 o 
   9   3   1     1316.64     1306.89     42.57 o 
  10   3   1      393.62      418.14     17.46 o 
  11   3   1      219.61      241.78     12.39 o 
 -12   4   1      171.85      194.23      9.00 o 
 -11   4   1      680.58      713.48     21.02 o 
 -10   4   1     1238.50     1250.35     44.34 o 
  -9   4   1      577.69      582.74     16.63 o 
  -8   4   1     1424.64     1423.56     36.07 o 
  -7   4   1     1075.66     1058.29     21.99 o 
  -6   4   1     2056.80     2027.32     36.67 o 
  -5   4   1      628.38      642.53     12.16 o 
  -4   4   1      799.35      815.51     21.99 o 
  -3   4   1     3554.95     3782.89     42.65 o 
  -2   4   1    18002.02    18624.75    260.09 o 
  -1   4   1     1710.30     1951.18     62.35 o 
   0   4   1       94.59      106.33      3.15 o 
   1   4   1    10898.83    11121.83    122.03 o 
   2   4   1     2165.91     2164.83     25.01 o 
   3   4   1      646.27      610.06     11.98 o 
   4   4   1     9254.30     9399.21    140.79 o 
   5   4   1     1992.72     1879.93     59.43 o 
   6   4   1     2805.30     2748.09     62.57 o 
   7   4   1     2985.78     2931.25     67.78 o 
   8   4   1     1137.65     1148.55     24.79 o 
   9   4   1      956.68      978.13     33.22 o 
  10   4   1      563.86      562.70     22.64 o 
  11   4   1      277.02      300.69     15.05 o 
 -12   5   1       76.02       72.78      5.74 o 
 -11   5   1      559.87      569.25     17.33 o 
 -10   5   1      872.17      883.88     19.42 o 
  -9   5   1      495.96      505.75     12.09 o 
  -8   5   1     1917.23     1883.29     46.38 o 
  -7   5   1     2362.02     2329.93     42.12 o 
  -6   5   1     3212.90     3157.07     55.57 o 
  -5   5   1     5715.09     5703.22     79.29 o 
  -4   5   1     7008.27     7167.60     88.73 o 
  -3   5   1     2535.77     2557.52     29.68 o 
  -2   5   1     5563.51     5644.96     73.24 o 
  -1   5   1     7854.77     7858.75     96.54 o 
   0   5   1     1099.48     1156.51     15.03 o 
   1   5   1     1477.04     1514.47     16.94 o 
   2   5   1     1770.02     1876.24     19.67 o 
   3   5   1     2117.57     2380.31     38.52 o 
   4   5   1      401.72      437.83     16.53 o 
   5   5   1      199.93      209.59      8.91 o 
   6   5   1     1063.85     1046.02     28.78 o 
   7   5   1      345.75      342.45     14.54 o 
   8   5   1      300.99      283.13     11.21 o 
   9   5   1      626.88      598.50     24.26 o 
  10   5   1       85.88       94.59      8.50 o 
  11   5   1      110.43      114.43      9.39 o 
 -12   6   1      228.32      255.49     10.30 o 
 -11   6   1      413.03      422.06     14.04 o 
 -10   6   1      811.98      848.37     18.79 o 
  -9   6   1      253.90      237.84     10.01 o 
  -8   6   1      259.39      263.20     14.22 o 
  -7   6   1      893.75      872.48     19.42 o 
  -6   6   1      493.67      528.86      9.88 o 
  -5   6   1      669.45      676.30     13.17 o 
  -4   6   1     2436.15     2591.51     36.38 o 
  -3   6   1     2293.17     2563.38     33.79 o 
  -2   6   1        3.92       -1.28      0.97 o 
  -1   6   1     1462.53     1551.37     18.46 o 
   0   6   1     4645.20     4732.19     46.82 o 
   1   6   1     8540.84     8874.38     93.32 o 
   2   6   1     3386.75     3436.13     34.69 o 
   3   6   1     4616.88     4724.25     60.15 o 
   4   6   1     7172.58     7223.66    142.03 o 
   5   6   1     2932.48     2975.05     61.62 o 
   6   6   1     2378.03     2383.49     74.78 o 
   7   6   1     1868.05     1931.09     37.38 o 
   8   6   1     1126.03     1149.08     29.14 o 
   9   6   1      744.76      754.00     29.14 o 
  10   6   1      574.74      580.39     24.84 o 
  11   6   1      467.61      478.06     22.06 o 
 -12   7   1       71.27       59.76      5.49 o 
 -11   7   1        7.39        5.50      2.44 o 
 -10   7   1       29.05       28.89      4.56 o 
  -9   7   1      245.23      232.88     14.61 o 
  -8   7   1      373.12      360.73     18.35 o 
  -7   7   1      964.12      959.59     33.89 o 
  -6   7   1     3106.18     3044.04     79.10 o 
  -5   7   1     1609.71     1601.51     25.94 o 
  -4   7   1     1251.70     1178.42     16.77 o 
  -3   7   1     6582.06     6617.53    152.00 o 
  -2   7   1     5603.40     5611.47     73.24 o 
  -1   7   1     2930.85     3032.04     37.66 o 
   0   7   1     6119.69     6262.04     56.39 o 
   1   7   1     1740.80     1785.23     20.13 o 
   2   7   1     2368.77     2392.27     29.86 o 
   3   7   1     2190.05     2253.68     22.98 o 
   4   7   1      926.03     1016.38     17.38 o 
   5   7   1      363.84      340.93     12.22 o 
   6   7   1      300.16      296.90     16.47 o 
   7   7   1       50.77       48.18      4.31 o 
   8   7   1      147.81      142.37      8.09 o 
   9   7   1      381.49      414.48     19.64 o 
  10   7   1      334.75      361.45     18.78 o 
  11   7   1      554.03      604.75     26.13 o 
 -12   8   1      251.20      278.61     11.35 o 
 -11   8   1      489.68      527.22     33.03 o 
 -10   8   1      464.57      486.91     21.37 o 
  -9   8   1      683.13      689.08     29.03 o 
  -8   8   1     1357.59     1346.17     45.51 o 
  -7   8   1      483.25      473.18     13.03 o 
  -6   8   1      579.28      575.81     14.35 o 
  -5   8   1       99.33       92.79      5.02 o 
  -4   8   1      625.84      670.32     12.88 o 
  -3   8   1      699.17      789.64     19.99 o 
  -2   8   1     1414.63     1477.53     19.62 o 
  -1   8   1     2428.85     2437.12     27.15 o 
   0   8   1     2534.11     2552.72     26.04 o 
   1   8   1      673.71      604.21      7.79 o 
   2   8   1     6678.19     6708.11     80.59 o 
   3   8   1     2355.47     2312.96     23.88 o 
   4   8   1     4014.55     4029.59     45.69 o 
   5   8   1     2478.67     2492.16     47.09 o 
   6   8   1     4468.53     4374.49    130.18 o 
   7   8   1     1416.10     1340.51     28.30 o 
   8   8   1     1030.15      978.15     26.64 o 
   9   8   1      496.04      454.17     21.88 o 
  10   8   1      143.33      158.61     12.38 o 
  11   8   1       45.34       49.20      7.96 o 
 -12   9   1      136.51      164.32      8.55 o 
 -11   9   1       40.26       45.93      4.12 o 
 -10   9   1      100.64       98.93      5.53 o 
  -9   9   1      806.65      815.56     33.53 o 
  -8   9   1     1086.81     1057.03     39.09 o 
  -7   9   1      599.09      567.76     19.64 o 
  -6   9   1     2385.01     2319.00     43.03 o 
  -5   9   1      957.29      950.68     13.80 o 
  -4   9   1     2725.39     2833.22     43.97 o 
  -3   9   1     5990.00     5940.38     82.96 o 
  -2   9   1     3721.96     3766.93     51.95 o 
  -1   9   1     1899.67     1925.58     20.59 o 
   0   9   1     9297.10     9413.89     92.33 o 
   1   9   1      205.16      189.73      4.04 o 
   2   9   1     1140.01     1199.54     13.25 o 
   3   9   1      377.15      358.16      5.23 o 
   4   9   1      372.81      385.71      5.74 o 
   5   9   1      271.52      262.62      7.68 o 
   6   9   1       30.03       29.37      4.89 o 
   7   9   1       66.92       66.73      3.11 o 
   8   9   1      564.85      590.47     12.29 o 
   9   9   1       81.95       67.35      8.76 o 
  10   9   1      250.31      246.53     16.08 o 
 -12  10   1      263.73      290.25     12.04 o 
 -11  10   1      430.08      447.18     13.38 o 
 -10  10   1      278.01      279.45      9.74 o 
  -9  10   1      264.43      278.56     17.20 o 
  -8  10   1      899.47      869.98     34.69 o 
  -7  10   1      184.20      183.33     10.36 o 
  -6  10   1      681.45      702.92     22.14 o 
  -5  10   1     1500.66     1455.86     21.35 o 
  -4  10   1      154.20      159.49      5.38 o 
  -3  10   1       19.47       26.54      1.35 o 
  -2  10   1      575.96      676.26     10.05 o 
  -1  10   1     1697.73     1720.40     18.82 o 
   0  10   1     3012.42     3162.39     32.45 o 
   1  10   1      678.11      634.83      7.30 o 
   2  10   1     6679.95     6826.12     72.15 o 
   3  10   1     3321.67     3304.90     42.73 o 
   4  10   1     1410.75     1432.82     15.96 o 
   5  10   1     3459.86     3350.42     62.39 o 
   6  10   1     2821.45     2779.65     44.86 o 
   7  10   1      824.41      866.93     21.97 o 
   8  10   1     2184.82     2122.43     50.28 o 
   9  10   1      900.51      902.45     20.32 o 
  10  10   1      285.88      302.26     18.50 o 
 -12  11   1        0.75        7.50      3.38 o 
 -11  11   1       97.33      116.64      7.78 o 
 -10  11   1      209.19      213.75     11.33 o 
  -9  11   1      400.15      359.10     20.86 o 
  -8  11   1      890.29      903.71     36.19 o 
  -7  11   1     1493.56     1412.63     39.90 o 
  -6  11   1     1810.92     1865.96     55.85 o 
  -5  11   1     3487.51     3471.03     46.54 o 
  -4  11   1     2609.29     2662.41     38.13 o 
  -3  11   1     5124.59     5226.21     51.11 o 
  -2  11   1     4697.24     4665.54     51.15 o 
  -1  11   1     4020.96     4030.71     46.34 o 
   0  11   1     2761.24     2698.73     29.20 o 
   1  11   1     1401.76     1356.54     13.38 o 
   2  11   1      118.37      123.54      2.71 o 
   3  11   1     1968.39     1873.49     23.09 o 
   4  11   1      339.06      360.42      7.05 o 
   5  11   1       16.40       15.94      2.13 o 
   6  11   1       18.14       18.24      2.35 o 
   7  11   1      281.55      276.19     12.53 o 
   8  11   1      408.27      379.32     11.32 o 
   9  11   1      191.65      190.02     14.76 o 
  10  11   1      216.49      205.61     15.73 o 
 -12  12   1      198.05      236.90     11.54 o 
 -11  12   1      414.30      476.06     17.67 o 
 -10  12   1      524.46      567.10     16.30 o 
  -9  12   1      406.49      417.71     23.26 o 
  -8  12   1      720.97      705.07     31.44 o 
  -7  12   1      292.65      274.77     17.25 o 
  -6  12   1      175.97      152.48      9.50 o 
  -5  12   1      694.33      670.87     16.10 o 
  -4  12   1     1671.06     1675.91     44.31 o 
  -3  12   1      292.65      291.25      5.14 o 
  -2  12   1     1303.48     1306.21     25.07 o 
  -1  12   1      801.63      783.40     16.98 o 
   0  12   1     1397.35     1333.41     15.79 o 
   1  12   1     2054.47     2075.19     21.27 o 
   2  12   1     1192.94     1145.36     14.78 o 
   3  12   1     2095.99     2085.44     33.99 o 
   4  12   1     2778.06     2731.25     30.49 o 
   5  12   1     2532.41     2484.03     29.32 o 
   6  12   1     3070.20     2911.80     47.38 o 
   7  12   1     1056.07     1056.66     20.76 o 
   8  12   1      374.96      374.59     11.38 o 
   9  12   1      104.28      103.83     11.91 o 
  10  12   1      115.47      100.65     11.87 o 
 -11  13   1       13.05       21.06      4.48 o 
 -10  13   1      125.22      133.39      7.51 o 
  -9  13   1      183.75      212.39     16.29 o 
  -8  13   1      780.26      771.15     33.98 o 
  -7  13   1      482.28      485.29     24.51 o 
  -6  13   1      960.48      913.42     14.38 o 
  -5  13   1     1172.27     1090.54     24.11 o 
  -4  13   1      950.49      972.42     25.44 o 
  -3  13   1      237.87      248.75     12.61 o 
  -2  13   1     2595.54     2658.40     32.70 o 
  -1  13   1     4060.76     4088.39     54.35 o 
   0  13   1     1600.29     1763.27     20.28 o 
   1  13   1     1344.09     1302.01     15.96 o 
   2  13   1     4666.11     4685.76     48.04 o 
   3  13   1      487.71      478.54      8.40 o 
   4  13   1      602.59      612.76     12.63 o 
   5  13   1     1121.36     1089.17     14.60 o 
   6  13   1      100.05      113.28      5.32 o 
   7  13   1       28.00       35.26      4.07 o 
   8  13   1       55.77       64.06      9.50 o 
   9  13   1      274.84      258.22     18.33 o 
  10  13   1      194.93      196.21     16.45 o 
 -11  14   1      128.55      127.72      9.29 o 
 -10  14   1      866.29      916.50     23.60 o 
  -9  14   1      343.64      305.55     20.50 o 
  -8  14   1      530.22      528.55     27.44 o 
  -7  14   1     1144.87     1113.61     43.49 o 
  -6  14   1      451.86      441.26     10.96 o 
  -5  14   1      291.21      332.35     18.72 o 
  -4  14   1     1429.38     1405.37     45.00 o 
  -3  14   1     1007.32      964.73     22.57 o 
  -2  14   1      445.45      447.73     10.13 o 
  -1  14   1      264.19      277.61      6.27 o 
   0  14   1      823.01      910.43     11.93 o 
   1  14   1     3874.22     3697.24     40.20 o 
   2  14   1      922.40      912.05     12.92 o 
   3  14   1     2154.02     2043.45     25.58 o 
   4  14   1     4264.47     3905.02     59.58 o 
   5  14   1      992.07     1020.80     21.52 o 
   6  14   1      682.94      676.56     18.19 o 
   7  14   1     2045.30     2066.86     39.44 o 
   8  14   1      524.60      490.54     26.14 o 
   9  14   1      553.36      566.36     29.00 o 
  10  14   1     1139.97     1148.35     47.04 o 
 -11  15   1      209.11      244.28     13.06 o 
 -10  15   1      140.64      142.77      8.37 o 
  -9  15   1      259.78      255.96     19.29 o 
  -8  15   1      412.87      411.41     23.88 o 
  -7  15   1      995.38      999.72     40.72 o 
  -6  15   1      870.03      855.98     21.25 o 
  -5  15   1     1617.95     1592.73     42.25 o 
  -4  15   1     2281.73     2277.17     53.59 o 
  -3  15   1     4833.45     4582.67    103.26 o 
  -2  15   1     2165.46     2194.05     30.12 o 
  -1  15   1     3553.41     3540.02     47.09 o 
   0  15   1      611.02      605.23      9.26 o 
   1  15   1     1372.99     1312.99     17.57 o 
   2  15   1     3222.67     3110.28     36.64 o 
   3  15   1      289.59      283.66      5.95 o 
   4  15   1       58.28       45.27      3.41 o 
   5  15   1      239.83      241.85      7.02 o 
   6  15   1      111.12      111.95     11.58 o 
   7  15   1       77.24       89.48     11.34 o 
   8  15   1      215.24      198.25     16.22 o 
   9  15   1      551.60      556.21     29.19 o 
 -11  16   1      275.82      293.17     15.18 o 
 -10  16   1      366.54      416.30     18.21 o 
  -9  16   1      495.27      487.50     27.95 o 
  -8  16   1      176.17      186.59     16.26 o 
  -7  16   1      209.25      210.33     16.76 o 
  -6  16   1      196.05      197.81      7.99 o 
  -5  16   1      142.13      144.03      9.41 o 
  -4  16   1      172.08      160.02     13.07 o 
  -3  16   1      466.96      439.66      8.96 o 
  -2  16   1     2432.66     2368.05     32.80 o 
  -1  16   1      415.02      438.61      8.92 o 
   0  16   1      377.65      401.66     15.38 o 
   1  16   1      987.03      982.44     14.26 o 
   2  16   1     1959.83     1844.04     26.32 o 
   3  16   1     1073.68     1063.39     18.02 o 
   4  16   1     1454.89     1382.61     31.30 o 
   5  16   1     1415.51     1421.84     31.05 o 
   6  16   1     1519.77     1498.11     55.42 o 
   7  16   1     1152.08     1103.82     45.45 o 
   8  16   1      350.44      364.44     23.03 o 
   9  16   1      291.93      297.35     20.99 o 
 -11  17   1      113.53       98.12      9.29 o 
 -10  17   1      153.08      162.20     11.32 o 
  -9  17   1      124.02      116.33     14.48 o 
  -8  17   1       65.79       54.34     10.61 o 
  -7  17   1      515.13      494.14     26.87 o 
  -6  17   1      667.32      659.51     20.12 o 
  -5  17   1      652.90      594.21     17.28 o 
  -4  17   1     1790.06     1637.59     59.95 o 
  -3  17   1     2167.83     2132.28     36.30 o 
  -2  17   1      815.73      876.06     17.23 o 
  -1  17   1     1130.07     1155.98     24.22 o 
   0  17   1     4039.79     3874.75     68.01 o 
   1  17   1     1595.88     1594.45     21.15 o 
   2  17   1      692.12      707.55     11.40 o 
   3  17   1      993.62     1010.60     17.24 o 
   4  17   1      572.91      573.55     16.68 o 
   5  17   1      140.04      118.86      6.69 o 
   6  17   1      387.46      386.88     10.81 o 
   7  17   1      136.05      115.90     13.47 o 
   8  17   1      200.05      185.63     16.75 o 
   9  17   1      105.71      108.95     14.10 o 
 -10  18   1      119.27      113.04      9.96 o 
  -9  18   1      205.29      237.20     19.67 o 
  -8  18   1     1212.39     1242.14     51.01 o 
  -7  18   1      169.22      161.00     15.40 o 
  -6  18   1      343.51      350.02     11.99 o 
  -5  18   1      667.59      616.49     18.22 o 
  -3  18   1      266.01      248.19      7.50 o 
  -2  18   1      269.49      259.50      9.00 o 
  -1  18   1      138.49      152.27      7.04 o 
   0  18   1      389.69      391.64      9.96 o 
   1  18   1     1951.06     1820.93     29.65 o 
   2  18   1     2172.68     2131.47     30.27 o 
   3  18   1     2018.76     1988.68     32.03 o 
   4  18   1      901.75      917.07     23.28 o 
   5  18   1     1816.38     1772.66     38.20 o 
   6  18   1      532.08      528.79     14.22 o 
   7  18   1      500.65      481.03     27.34 o 
   8  18   1     1035.62     1048.45     45.73 o 
   9  18   1      504.64      492.52     29.43 o 
 -10  19   1       37.10       48.86      7.51 o 
  -9  19   1      457.73      469.90     29.08 o 
  -8  19   1      249.68      260.80     20.49 o 
  -7  19   1      431.73      439.85     11.80 o 
  -6  19   1     1990.11     1928.29     41.49 o 
  -5  19   1      830.26      792.69     22.19 o 
  -4  19   1     1242.34     1179.99     47.32 o 
  -3  19   1     2673.20     2623.18     51.18 o 
  -2  19   1     1568.98     1493.21     31.53 o 
  -1  19   1      843.36      827.08     17.71 o 
   0  19   1      233.49      232.07      8.14 o 
   1  19   1       43.31       53.41      3.87 o 
   2  19   1      373.59      352.91      9.04 o 
   3  19   1      113.55      119.55      4.73 o 
   4  19   1       96.73       91.49      6.95 o 
   5  19   1      192.62      197.59     17.57 o 
   6  19   1       22.35       25.82      4.87 o 
   7  19   1      308.94      285.82     21.42 o 
   8  19   1        6.74        5.68      6.88 o 
 -10  20   1       86.79       88.23      9.74 o 
  -9  20   1      474.86      488.37     30.20 o 
  -8  20   1      453.30      464.61     28.70 o 
  -7  20   1      386.19      378.36     11.60 o 
  -6  20   1      456.92      453.49     15.00 o 
  -5  20   1      229.37      224.26     10.59 o 
  -4  20   1      220.28      215.32     17.24 o 
  -3  20   1       77.62       87.33      5.38 o 
  -2  20   1       11.95       22.74      4.73 o 
  -1  20   1      850.37      814.32     16.72 o 
   0  20   1      149.56      152.12      6.27 o 
   1  20   1      802.53      806.17     16.31 o 
   2  20   1      850.69      848.47     16.52 o 
   3  20   1     1272.55     1244.92     25.20 o 
   4  20   1     1674.40     1628.31     48.41 o 
   5  20   1     1193.60     1183.66     29.06 o 
   6  20   1     1238.13     1268.09     28.86 o 
   7  20   1     1321.58     1289.89     53.85 o 
   8  20   1      505.99      504.55     30.10 o 
 -10  21   1        9.33        6.92      5.03 o 
  -8  21   1      166.86      174.46     18.12 o 
  -7  21   1      245.14      251.81      9.34 o 
  -6  21   1      380.58      379.68     13.82 o 
  -5  21   1      664.21      570.24     63.41 o 
  -4  21   1     1280.07     1267.52     40.62 o 
  -3  21   1     1659.65     1612.18     37.35 o 
  -2  21   1      820.05      814.19     19.66 o 
  -1  21   1     2563.08     2451.60     39.36 o 
   0  21   1     1132.33     1151.63     32.97 o 
   1  21   1     1871.98     1795.88     30.18 o 
   2  21   1     1364.01     1330.75     23.08 o 
   3  21   1      853.65      844.28     18.57 o 
   4  21   1      154.95      151.15     15.25 o 
   5  21   1      265.83      263.87     18.51 o 
   6  21   1       63.10       72.55      5.82 o 
   7  21   1       25.55       27.08      9.57 o 
   8  21   1      296.03      318.56     24.00 o 
  -8  22   1       72.40       97.40     14.95 o 
  -7  22   1      219.81      214.94      9.05 o 
  -6  22   1      166.56      171.22      9.31 o 
  -5  22   1      187.48      184.35     12.37 o 
  -4  22   1       24.78       27.06      6.44 o 
  -3  22   1      267.65      273.85     10.26 o 
  -2  22   1      976.91      964.46     22.39 o 
  -1  22   1      369.19      416.04     19.27 o 
   0  22   1      609.73      616.37     14.23 o 
   1  22   1     1765.70     1720.08     29.41 o 
   2  22   1     1084.37     1089.60     32.14 o 
   3  22   1     1299.35     1258.46     25.38 o 
   4  22   1     1131.15     1103.43     36.92 o 
   5  22   1      242.99      215.92     10.60 o 
   6  22   1      309.09      307.67     14.19 o 
   7  22   1      355.26      351.25     25.33 o 
   8  22   1      130.02      137.92     17.21 o 
  -9  23   1      113.71      106.83     11.65 o 
  -8  23   1      309.69      344.09     26.08 o 
  -7  23   1      577.35      605.54     19.97 o 
  -6  23   1      335.94      337.47     16.16 o 
  -5  23   1     1779.43     1721.45     51.77 o 
  -4  23   1     1247.28     1185.15     40.29 o 
  -3  23   1      361.07      355.96     11.28 o 
  -2  23   1     1037.61     1007.73     23.74 o 
  -1  23   1      939.49      910.09     18.85 o 
   0  23   1      503.23      498.20     12.84 o 
   1  23   1      612.58      656.33     14.77 o 
   2  23   1      487.79      497.67     12.11 o 
   3  23   1        5.69        3.66      2.22 o 
   4  23   1       69.97       81.69      9.06 o 
   5  23   1        9.30        7.17      4.64 o 
   6  23   1      174.95      183.27     10.78 o 
   7  23   1      201.57      207.88     19.85 o 
  -7  24   1      452.49      472.92     17.10 o 
  -6  24   1      372.14      361.94     17.35 o 
  -5  24   1      285.90      283.74     16.17 o 
  -4  24   1      376.19      376.43     19.80 o 
  -3  24   1        3.71        1.72      3.82 o 
  -2  24   1       19.31       18.12      3.80 o 
  -1  24   1       77.75       78.52      5.94 o 
   0  24   1       61.27       67.21      4.99 o 
   1  24   1      830.36      801.85     21.38 o 
   2  24   1      348.24      368.41     10.35 o 
   3  24   1      590.52      578.51     21.79 o 
   4  24   1     2042.55     2127.31     61.18 o 
   5  24   1     1044.49     1003.55     34.37 o 
   6  24   1      816.24      794.82     27.14 o 
  -7  25   1      361.69      373.76     15.30 o 
  -6  25   1      751.77      821.70     29.18 o 
  -5  25   1      263.08      249.86     15.75 o 
  -4  25   1     1012.85      974.05     36.31 o 
  -3  25   1      585.67      590.29     13.66 o 
  -2  25   1      930.19      900.85     22.42 o 
  -1  25   1      757.17      738.19     19.73 o 
   0  25   1      539.10      527.71     13.63 o 
   1  25   1      424.17      414.85     11.59 o 
   2  25   1      646.13      593.28     14.81 o 
   3  25   1       30.60       27.48      4.47 o 
   4  25   1      260.37      278.41     16.47 o 
   5  25   1      262.81      254.43     15.08 o 
   6  25   1       22.45       16.01      5.17 o 
  -8  26   1      131.62      165.14     14.80 o 
  -7  26   1       17.02       14.93      4.79 o 
  -6  26   1       49.37       49.22      7.77 o 
  -5  26   1       39.22       49.01      8.19 o 
  -4  26   1       62.07       49.89      9.01 o 
  -3  26   1       74.64       83.79      5.19 o 
  -2  26   1      123.81      122.49      6.46 o 
  -1  26   1      637.54      655.18     18.32 o 
   0  26   1      725.86      746.43     17.51 o 
   1  26   1      374.28      383.23     18.04 o 
   2  26   1     1228.15     1251.02     23.50 o 
   3  26   1      727.98      739.02     17.18 o 
   4  26   1      712.16      713.09     29.05 o 
   5  26   1      631.71      634.66     25.74 o 
   6  26   1      466.59      434.87     18.90 o 
  -7  27   1      126.71      125.70      9.33 o 
  -6  27   1      595.91      603.09     24.89 o 
  -5  27   1      340.17      340.02     19.03 o 
  -4  27   1      456.39      450.11     23.00 o 
  -3  27   1     1044.82     1040.64     20.44 o 
  -2  27   1      869.10      866.07     30.96 o 
  -1  27   1      324.14      332.66     16.87 o 
   0  27   1     1094.98     1111.61     22.67 o 
   1  27   1      271.42      270.84      9.55 o 
   2  27   1      194.16      210.71      8.10 o 
   3  27   1      364.90      375.05     12.83 o 
   4  27   1       52.34       55.41      8.90 o 
   5  27   1       54.43       50.91      8.41 o 
   6  27   1       59.86       59.97      7.77 o 
  -6  28   1      147.75      135.50     12.17 o 
  -5  28   1      186.06      171.31     13.93 o 
  -4  28   1        2.95        0.10      5.20 o 
  -3  28   1      120.16      128.14     10.14 o 
  -2  28   1       31.70       32.40      4.17 o 
  -1  28   1       83.79       82.17      5.93 o 
   0  28   1       38.30       48.37      5.14 o 
   1  28   1      150.53      151.88      7.48 o 
   2  28   1      459.74      482.89     12.86 o 
   3  28   1      596.71      631.29     28.20 o 
   4  28   1      297.30      255.17     17.34 o 
   5  28   1      511.65      516.69     23.64 o 
  -6  29   1      605.88      619.51     30.25 o 
  -5  29   1      291.77      256.26     17.27 o 
  -4  29   1      406.31      404.53     22.88 o 
  -3  29   1      866.02      891.05     18.27 o 
  -2  29   1      163.65      166.58     10.15 o 
  -1  29   1      425.42      416.55     12.58 o 
   0  29   1      600.04      591.23     15.41 o 
   1  29   1      186.86      201.22      8.61 o 
   2  29   1       30.24       34.79      4.25 o 
   3  29   1       20.53       18.85      5.34 o 
   4  29   1       42.42       33.42      8.17 o 
  -5  30   1      228.34      249.39     19.22 o 
  -4  30   1       85.66       94.16     14.92 o 
  -3  30   1       60.41       61.89      4.61 o 
  -2  30   1      147.52      166.96     11.57 o 
  -1  30   1       53.79       55.89      5.33 o 
   0  30   1      284.24      274.58     11.88 o 
   1  30   1      409.07      409.77     12.49 o 
   2  30   1      397.92      399.25     11.70 o 
   3  30   1      339.39      341.02     15.05 o 
   4  30   1      476.93      450.28     24.09 o 
  -3  31   1      191.13      200.08     11.83 o 
  -2  31   1      661.76      668.20     16.46 o 
  -1  31   1      400.17      423.84     12.99 o 
   0  31   1      304.66      299.44     12.58 o 
   1  31   1      191.85      203.38     12.77 o 
   2  31   1      548.92      570.07     14.30 o 
   3  31   1      319.63      292.57     15.74 o 
  -3  32   1        9.51        2.49      5.91 o 
  -2  32   1      104.72      107.63      6.71 o 
  -1  32   1      136.64      143.32     10.99 o 
   0  32   1      177.60      167.33      9.63 o 
   1  32   1      304.79      302.00     12.06 o 
   2  32   1       86.54      100.66      6.97 o 
   0  33   1      118.33      120.93     11.48 o 
  -3 -32   2      182.36      186.90     18.08 o 
  -2 -32   2      357.36      371.51     24.64 o 
   1 -32   2        6.27       10.96      8.06 o 
   2 -32   2        4.00        6.53      7.56 o 
  -4 -31   2       68.25       94.05     13.15 o 
  -3 -31   2       81.90      101.56     13.95 o 
  -2 -31   2      152.97      168.47     17.23 o 
   1 -31   2      313.08      344.21     22.97 o 
   2 -31   2      327.88      339.02     22.98 o 
   3 -31   2      327.99      349.52     22.84 o 
  -5 -30   2      627.76      645.42     31.10 o 
  -4 -30   2      288.29      319.79     21.91 o 
  -3 -30   2      488.83      497.99     28.03 o 
  -2 -30   2      219.51      238.99     19.26 o 
   1 -30   2       78.53       72.78     11.90 o 
   2 -30   2       83.83       98.46     13.19 o 
   3 -30   2        1.29        5.14      7.06 o 
   4 -30   2      164.53      159.92     15.40 o 
  -6 -29   2       11.60       14.06      6.03 o 
  -5 -29   2       49.95       50.10     10.33 o 
  -4 -29   2      258.96      250.50     19.14 o 
  -3 -29   2      555.85      579.29     29.71 o 
  -2 -29   2      508.04      489.42     27.19 o 
   1 -29   2      895.44      872.06     37.20 o 
   2 -29   2      790.75      884.99     36.45 o 
   3 -29   2      602.24      619.83     29.80 o 
   4 -29   2      334.58      335.32     20.96 o 
   5 -29   2      214.62      192.91     12.34 o 
  -6 -28   2      529.48      543.12     21.68 o 
  -5 -28   2      377.86      422.16     23.29 o 
  -4 -28   2      230.06      206.25     17.06 o 
  -3 -28   2      446.23      509.72     26.54 o 
  -2 -28   2       65.68       46.75      9.96 o 
   1 -28   2        8.21       19.43      7.88 o 
   2 -28   2       71.68       89.51     12.19 o 
   3 -28   2       50.97       50.64     10.17 o 
   4 -28   2       32.54       30.69      8.80 o 
   5 -28   2      102.98       81.34      9.54 o 
   6 -28   2       21.75       16.71      6.59 o 
  -7 -27   2      279.70      267.54     16.77 o 
  -6 -27   2       62.32       56.54     11.45 o 
  -5 -27   2        4.12        7.79      6.57 o 
  -4 -27   2      169.12      166.52     15.61 o 
  -3 -27   2       61.49       77.11     11.74 o 
  -2 -27   2       85.28       66.76     11.08 o 
   1 -27   2      609.31      595.26     28.53 o 
   2 -27   2      620.24      624.08     29.20 o 
   3 -27   2      565.95      553.44     27.02 o 
   4 -27   2      251.94      240.74     13.33 o 
   5 -27   2      368.12      347.82     16.26 o 
   6 -27   2      207.32      198.60     10.95 o 
  -7 -26   2      627.82      667.29     20.77 o 
  -6 -26   2      754.76      771.78     32.24 o 
  -5 -26   2      621.21      617.85     21.50 o 
  -4 -26   2      983.68     1000.43     39.15 o 
  -3 -26   2      650.66      631.32     29.56 o 
  -2 -26   2      212.63      240.28     17.56 o 
   1 -26   2       52.91       41.17      8.50 o 
   2 -26   2       71.89       93.21     11.71 o 
   3 -26   2      243.73      247.44     17.61 o 
   4 -26   2       71.20       57.28      7.58 o 
   5 -26   2      363.82      353.52     15.38 o 
   6 -26   2      512.06      507.42     17.25 o 
  -8 -25   2       24.57       26.63      9.58 o 
  -7 -25   2       15.03       14.27      4.75 o 
  -6 -25   2       29.50       28.57      6.15 o 
  -5 -25   2      194.32      205.47     14.21 o 
  -4 -25   2      295.64      262.94     18.17 o 
  -3 -25   2      417.37      445.27     23.23 o 
  -2 -25   2     1527.20     1495.33     51.29 o 
   0 -25   2     1336.48     1280.26     44.90 o 
   1 -25   2      715.01      727.09     29.97 o 
   2 -25   2     1302.01     1394.67     46.57 o 
   3 -25   2     1066.68     1026.62     38.76 o 
   4 -25   2      638.25      630.19     21.86 o 
   5 -25   2      509.70      522.61     26.51 o 
   6 -25   2      172.61      161.45     10.85 o 
   7 -25   2      174.62      188.15     17.82 o 
  -9 -24   2       40.01       41.55      9.67 o 
  -8 -24   2      143.64      161.78     16.65 o 
  -7 -24   2      332.48      341.22     13.59 o 
  -6 -24   2      102.91      120.30      9.65 o 
  -5 -24   2      313.15      329.26     14.72 o 
  -4 -24   2      885.71      895.98     25.91 o 
  -3 -24   2      732.34      763.64     31.49 o 
  -2 -24   2     1248.46     1139.30     42.22 o 
  -1 -24   2      891.16      874.90     35.34 o 
   0 -24   2       89.34       99.77     10.89 o 
   1 -24   2      144.85      134.01     12.70 o 
   2 -24   2      113.14      100.37     11.21 o 
   3 -24   2        3.05        5.57      4.02 o 
   4 -24   2       27.28       27.66      9.01 o 
   5 -24   2       89.21       84.74      7.87 o 
   6 -24   2      104.26       98.38      7.52 o 
   7 -24   2      227.86      241.33     13.07 o 
   8 -24   2       38.00       48.88      9.69 o 
  -9 -23   2       20.58       19.23      7.61 o 
  -8 -23   2        6.94        7.72      6.15 o 
  -7 -23   2        8.94        6.61      3.90 o 
  -6 -23   2       22.22       12.42      4.73 o 
  -5 -23   2      495.13      499.31     18.01 o 
  -4 -23   2      205.55      201.47     11.27 o 
  -3 -23   2      750.33      714.40     30.17 o 
  -2 -23   2     1883.06     1836.61     57.06 o 
  -1 -23   2      810.91      828.99     32.61 o 
   0 -23   2     1123.64     1058.12     38.13 o 
   1 -23   2     2473.79     2480.91     70.06 o 
   2 -23   2      411.67      382.05     20.49 o 
   3 -23   2      869.82      863.65     24.07 o 
   4 -23   2      917.23      872.78     24.68 o 
   5 -23   2      350.33      336.72     13.94 o 
   6 -23   2      351.27      329.74     10.62 o 
   7 -23   2      354.39      372.02     15.86 o 
   8 -23   2       60.21       54.51      7.28 o 
  -9 -22   2      548.47      569.51     21.05 o 
  -8 -22   2      617.53      583.73     31.36 o 
  -7 -22   2     1175.92     1189.40     23.40 o 
  -6 -22   2      714.45      691.57     25.55 o 
  -5 -22   2     1647.05     1714.61     39.18 o 
  -4 -22   2      842.38      812.80     25.51 o 
  -3 -22   2      965.70      958.05     35.31 o 
  -2 -22   2      501.84      496.11     23.30 o 
  -1 -22   2      728.36      754.84     30.20 o 
   0 -22   2       21.79       18.07      6.18 o 
   1 -22   2       19.25       23.14      6.56 o 
   2 -22   2      158.03      151.60     15.46 o 
   3 -22   2      254.02      261.47     12.00 o 
   4 -22   2      267.49      231.52     11.42 o 
   5 -22   2       72.33       65.45      6.19 o 
   6 -22   2     1150.32     1103.42     22.11 o 
   7 -22   2      549.54      550.75     19.26 o 
   8 -22   2      709.94      692.48     22.16 o 
   9 -22   2      204.48      205.00     16.52 o 
 -10 -21   2       48.87       49.87      9.78 o 
  -9 -21   2       18.76       15.22      6.96 o 
  -8 -21   2       84.57      104.61      8.75 o 
  -7 -21   2       89.27       81.69      5.46 o 
  -6 -21   2      109.69      116.99      6.71 o 
  -5 -21   2      164.03      161.61      9.60 o 
  -4 -21   2      120.66      142.93     17.25 o 
  -3 -21   2      529.08      489.37     17.00 o 
  -2 -21   2     1857.42     1796.65     55.05 o 
  -1 -21   2       28.41       43.89      5.96 o 
   0 -21   2     1245.88     1232.68     40.04 o 
   1 -21   2     1576.29     1537.09     46.96 o 
   2 -21   2      850.21      828.32     22.77 o 
   3 -21   2      783.17      774.49     21.91 o 
   4 -21   2     1229.70     1187.08     23.70 o 
   5 -21   2      847.95      829.65     18.59 o 
   6 -21   2      443.29      432.83     11.57 o 
   7 -21   2      414.60      420.40     28.10 o 
   8 -21   2      135.70      147.11      9.86 o 
   9 -21   2        5.45        2.73      5.34 o 
 -10 -20   2      130.23      111.54     12.76 o 
  -9 -20   2      178.82      177.48     10.57 o 
  -8 -20   2      591.40      600.83     20.12 o 
  -7 -20   2      534.24      531.75     13.11 o 
  -6 -20   2     1021.69     1012.83     21.12 o 
  -5 -20   2      665.40      663.16     16.00 o 
  -4 -20   2      675.85      684.01     27.93 o 
  -3 -20   2     1576.71     1552.51     35.40 o 
  -2 -20   2      797.61      785.92     30.53 o 
  -1 -20   2     1144.32     1121.71     29.68 o 
   0 -20   2      552.12      558.06     15.16 o 
   1 -20   2      353.64      340.14     17.58 o 
   2 -20   2      366.42      351.06     17.61 o 
   3 -20   2        4.43        6.48      3.39 o 
   4 -20   2       83.61       77.56      5.35 o 
   5 -20   2     1011.98     1012.24     20.71 o 
   6 -20   2      139.29      144.55      6.29 o 
   7 -20   2      199.45      173.58     10.25 o 
   8 -20   2      472.79      465.47     17.02 o 
   9 -20   2      232.27      216.46     11.72 o 
 -10 -19   2      144.26      138.39     13.69 o 
  -9 -19   2      151.27      151.74      9.71 o 
  -8 -19   2      176.69      162.68      9.91 o 
  -7 -19   2      176.37      184.26      8.50 o 
  -6 -19   2      168.81      158.79      7.26 o 
  -5 -19   2      162.61      161.04      7.21 o 
  -4 -19   2     1261.59     1209.53     23.60 o 
  -3 -19   2     2124.87     2156.52     47.20 o 
  -2 -19   2     2014.25     2055.76     37.01 o 
  -1 -19   2     7874.05     7795.70    259.37 o 
   0 -19   2     4296.76     4326.59     77.31 o 
   1 -19   2     1245.88     1274.69     25.52 o 
   2 -19   2     2528.36     2397.76     48.29 o 
   3 -19   2     2262.66     2274.11     37.41 o 
   4 -19   2     1025.94      996.31     20.04 o 
   5 -19   2      898.86      871.91     18.36 o 
   6 -19   2      440.83      448.39     11.94 o 
   7 -19   2       25.00       25.37      4.92 o 
   8 -19   2      192.59      206.54     10.87 o 
   9 -19   2      105.46      108.60     10.80 o 
  10 -19   2       93.22       87.27     11.05 o 
 -10 -18   2      374.85      379.59     21.25 o 
  -9 -18   2      590.91      581.00     18.92 o 
  -8 -18   2      645.35      623.99     22.17 o 
  -7 -18   2     1171.43     1175.99     21.32 o 
  -6 -18   2     1501.80     1479.22     26.52 o 
  -5 -18   2      984.98      979.85     20.10 o 
  -4 -18   2     1135.63     1113.98     21.63 o 
  -3 -18   2     1097.26     1102.37     22.83 o 
  -2 -18   2     1285.72     1292.99     25.37 o 
  -1 -18   2      136.97      142.95      6.96 o 
   0 -18   2     1232.76     1249.63     23.53 o 
   1 -18   2       56.38       65.82      6.64 o 
   2 -18   2      131.67      146.41      7.27 o 
   3 -18   2       12.85       17.08      2.95 o 
   4 -18   2       84.81       81.82      5.12 o 
   5 -18   2     1185.27     1166.07     24.79 o 
   6 -18   2      359.51      350.93      8.80 o 
   7 -18   2      391.84      394.20     14.50 o 
   8 -18   2     1520.52     1471.29     34.20 o 
   9 -18   2      573.71      568.35     17.51 o 
  10 -18   2      285.08      274.83     17.85 o 
 -11 -17   2       78.85       63.78     10.02 o 
 -10 -17   2       98.30       96.22     11.17 o 
  -9 -17   2       86.64       81.87      9.70 o 
  -8 -17   2       19.10       19.06      4.40 o 
  -7 -17   2       34.13       35.99      3.44 o 
  -6 -17   2      145.31      134.82      6.26 o 
  -5 -17   2      384.08      387.12     10.79 o 
  -4 -17   2      293.37      272.46      8.86 o 
  -3 -17   2      476.64      447.11     14.55 o 
  -2 -17   2     1429.68     1359.70     26.46 o 
  -1 -17   2      678.39      691.08     13.23 o 
   0 -17   2     2576.32     2566.87     36.32 o 
   1 -17   2      616.39      612.91     11.46 o 
   2 -17   2     1823.18     1812.48     34.51 o 
   3 -17   2     2411.51     2277.15     32.90 o 
   4 -17   2      611.95      590.10     13.73 o 
   5 -17   2      995.03      964.70     18.53 o 
   6 -17   2     1859.45     1806.70     38.63 o 
   7 -17   2       42.02       48.54     10.28 o 
   8 -17   2      150.75      161.60      9.07 o 
   9 -17   2        9.75        7.01      3.55 o 
  10 -17   2       12.58       18.25      6.35 o 
 -11 -16   2      224.97      234.03     16.78 o 
 -10 -16   2      539.47      561.07     25.92 o 
  -9 -16   2      946.36      932.79     24.36 o 
  -8 -16   2      890.43      865.42     23.17 o 
  -7 -16   2     1792.60     1739.11     37.89 o 
  -6 -16   2     1286.23     1322.76     23.51 o 
  -5 -16   2     2417.19     2393.08     55.98 o 
  -4 -16   2     2100.92     2024.00     30.34 o 
  -3 -16   2      304.13      328.56      8.35 o 
  -2 -16   2     2266.40     2204.20     38.90 o 
  -1 -16   2     1082.49     1021.46     17.24 o 
   0 -16   2      172.16      153.69      5.77 o 
   1 -16   2      301.79      309.22      7.20 o 
   2 -16   2      324.84      326.88      7.33 o 
   3 -16   2      863.08      803.07     18.58 o 
   4 -16   2      998.21      969.48     16.71 o 
   5 -16   2      945.69      900.79     17.47 o 
   6 -16   2     1222.24     1183.59     28.12 o 
   7 -16   2     1115.76     1087.27     30.17 o 
   8 -16   2      853.98      845.83     22.00 o 
   9 -16   2      184.15      168.22     14.74 o 
  10 -16   2      721.80      716.40     29.58 o 
 -11 -15   2      173.80      206.91     15.27 o 
 -10 -15   2       40.01       44.08      7.98 o 
  -9 -15   2      217.13      222.42     10.04 o 
  -8 -15   2       37.26       36.27      4.92 o 
  -7 -15   2       54.72       57.76      6.09 o 
  -6 -15   2      278.34      266.16      8.02 o 
  -5 -15   2     2868.59     2869.29     40.55 o 
  -4 -15   2     2604.62     2536.02     42.35 o 
  -3 -15   2     3586.60     3487.15     47.75 o 
  -2 -15   2     3139.08     3177.00     55.11 o 
  -1 -15   2     2964.12     3078.72     39.81 o 
   0 -15   2     4369.96     4393.15     51.15 o 
   1 -15   2     6206.73     6089.66     65.82 o 
   2 -15   2     3299.22     3294.41     40.02 o 
   3 -15   2     2139.84     2179.39     31.46 o 
   4 -15   2     3485.22     3474.00     47.16 o 
   5 -15   2      297.13      306.90      7.36 o 
   6 -15   2      435.58      436.17     14.15 o 
   7 -15   2      274.01      268.94     11.42 o 
   8 -15   2       70.16       68.47      5.86 o 
   9 -15   2       69.68       76.76      5.59 o 
  10 -15   2       14.51       13.58      5.70 o 
 -11 -14   2      159.80      172.11     13.73 o 
 -10 -14   2       40.21       47.35      7.94 o 
  -9 -14   2      101.89      103.07     10.03 o 
  -8 -14   2      526.13      511.59     15.67 o 
  -7 -14   2     1232.38     1239.89     28.13 o 
  -6 -14   2     1096.51     1055.30     17.04 o 
  -5 -14   2      999.76     1045.28     17.16 o 
  -4 -14   2     3668.44     3560.55     48.59 o 
  -3 -14   2     1443.74     1414.60     21.98 o 
  -2 -14   2     1149.47     1174.43     16.53 o 
  -1 -14   2     1628.41     1662.69     19.58 o 
   0 -14   2      121.55      115.87      3.73 o 
   1 -14   2       66.85       63.28      2.79 o 
   2 -14   2      447.89      424.91      8.18 o 
   3 -14   2       31.30       36.39      2.58 o 
   4 -14   2     1073.22      977.02     16.05 o 
   5 -14   2      313.35      297.33      6.85 o 
   6 -14   2     1197.62     1191.94     31.10 o 
   7 -14   2      539.20      513.63     19.34 o 
   8 -14   2      172.39      188.59      8.55 o 
   9 -14   2      638.78      645.90     22.98 o 
  10 -14   2      563.57      593.75     25.33 o 
  11 -14   2       90.45       87.03     10.02 o 
 -12 -13   2      122.30      121.64     11.96 o 
 -11 -13   2      316.56      313.44     18.33 o 
 -10 -13   2      524.71      520.31     23.43 o 
  -9 -13   2      135.81      124.58     10.41 o 
  -8 -13   2       67.07       73.89      8.28 o 
  -7 -13   2       24.97       29.46      3.12 o 
  -6 -13   2       86.83       94.66      3.50 o 
  -5 -13   2      964.82      923.56     15.42 o 
  -4 -13   2      312.49      321.83      8.98 o 
  -3 -13   2     2262.14     2288.73     28.83 o 
  -2 -13   2     3942.84     3912.92     52.22 o 
  -1 -13   2     2403.58     2476.13     27.37 o 
   0 -13   2     2442.34     2590.70     28.92 o 
   1 -13   2     5600.90     5691.64     68.92 o 
   2 -13   2     3390.93     3344.08     40.72 o 
   3 -13   2     1725.47     1690.97     22.37 o 
   4 -13   2     1961.66     1995.30     27.89 o 
   5 -13   2      794.20      802.79     13.63 o 
   6 -13   2      368.33      379.31     13.16 o 
   7 -13   2      874.21      802.90     20.14 o 
   8 -13   2      179.88      189.15      8.19 o 
   9 -13   2      106.86      102.38      9.74 o 
  10 -13   2      104.46      109.96     10.43 o 
  11 -13   2       40.79       26.74      6.46 o 
 -12 -12   2      120.40      113.83     11.40 o 
 -11 -12   2      375.47      356.40     19.06 o 
 -10 -12   2      678.33      701.93     27.44 o 
  -9 -12   2      884.94      883.81     30.92 o 
  -8 -12   2     1647.52     1614.30     33.26 o 
  -7 -12   2     1937.86     1892.84     33.33 o 
  -6 -12   2     1541.03     1614.69     21.51 o 
  -5 -12   2     2815.82     2780.54     34.86 o 
  -4 -12   2     5677.00     5484.01     70.44 o 
  -3 -12   2     2764.78     2800.99     34.35 o 
  -2 -12   2     2926.33     2933.70     39.87 o 
  -1 -12   2     2291.94     2330.33     25.70 o 
   0 -12   2      827.33      862.09     15.43 o 
   1 -12   2      816.63      822.88     12.84 o 
   2 -12   2      112.69      115.98      3.71 o 
   3 -12   2     1390.02     1382.71     18.67 o 
   4 -12   2     1553.99     1523.19     22.17 o 
   5 -12   2     1573.78     1531.90     23.88 o 
   6 -12   2     1976.88     1946.09     38.22 o 
   7 -12   2     1435.77     1336.30     32.90 o 
   8 -12   2     1312.72     1299.64     27.28 o 
   9 -12   2     1209.87     1226.33     39.09 o 
  10 -12   2      646.34      669.92     26.37 o 
  11 -12   2      399.54      381.78     19.02 o 
 -12 -11   2       69.65       80.87      9.59 o 
 -11 -11   2      399.54      417.06     20.28 o 
 -10 -11   2       88.73       98.86      9.43 o 
  -9 -11   2       64.77       69.88      7.72 o 
  -8 -11   2      197.17      184.14      8.02 o 
  -7 -11   2       99.68       99.21      5.30 o 
  -6 -11   2      314.02      298.31      7.24 o 
  -5 -11   2     1180.35     1158.05     16.40 o 
  -4 -11   2     1589.31     1520.37     22.37 o 
  -3 -11   2     1521.20     1639.65     20.93 o 
  -2 -11   2     2001.64     2008.07     28.09 o 
  -1 -11   2     3607.60     3691.88     38.71 o 
   0 -11   2     1813.17     1702.74     33.78 o 
   1 -11   2     8513.30     8838.38    102.69 o 
   2 -11   2     4084.44     4092.63     47.58 o 
   3 -11   2     2756.07     2695.13     33.03 o 
   4 -11   2     2221.24     2267.25     30.23 o 
   5 -11   2      942.34      947.85     21.28 o 
   6 -11   2      603.84      664.78     16.54 o 
   7 -11   2      471.68      466.78     16.82 o 
   8 -11   2      375.29      366.98     10.62 o 
   9 -11   2      316.21      320.32     16.04 o 
  10 -11   2        4.15        1.86      3.71 o 
  11 -11   2       94.59      106.44      9.89 o 
 -12 -10   2      134.16      135.91     11.51 o 
 -11 -10   2      111.32      111.03     10.27 o 
 -10 -10   2       93.57      115.31      9.55 o 
  -9 -10   2     1131.91     1141.47     36.26 o 
  -8 -10   2       42.51       41.50     10.99 o 
  -7 -10   2     1134.26     1082.30     21.00 o 
  -6 -10   2     5701.87     5608.44     84.58 o 
  -5 -10   2     2078.48     1969.84     27.55 o 
  -4 -10   2     1505.94     1457.54     19.58 o 
  -3 -10   2     2021.38     1957.52     27.89 o 
  -2 -10   2      362.32      307.95      7.94 o 
  -1 -10   2      355.64      379.38      5.99 o 
   0 -10   2      494.86      424.13     13.60 o 
   1 -10   2     1016.32     1054.95     15.14 o 
   2 -10   2       24.03       25.65      1.82 o 
   3 -10   2       11.93       10.23      1.53 o 
   4 -10   2       33.91       41.28      2.02 o 
   5 -10   2      814.36      757.25     17.64 o 
   6 -10   2       11.69       19.42      3.97 o 
   7 -10   2      310.94      311.81     22.32 o 
   8 -10   2      605.74      604.96     29.71 o 
   9 -10   2      305.86      311.67     15.45 o 
  10 -10   2      107.69      111.20      9.32 o 
  11 -10   2      492.22      517.66     22.06 o 
 -12  -9   2      363.58      353.44     18.50 o 
 -11  -9   2      353.68      366.96     17.74 o 
 -10  -9   2      167.56      185.94     11.85 o 
  -9  -9   2      548.87      572.68     21.90 o 
  -8  -9   2      614.56      643.67     18.63 o 
  -7  -9   2       73.94       80.58      4.49 o 
  -6  -9   2       49.10       48.56      3.15 o 
  -5  -9   2      180.13      172.67      4.71 o 
  -4  -9   2     1717.69     1781.93     23.09 o 
  -3  -9   2     3486.46     3476.19     45.61 o 
  -2  -9   2     2543.28     2702.61     36.75 o 
  -1  -9   2    11291.21    11888.08    131.15 o 
   0  -9   2    13692.13    13742.00    152.93 o 
   1  -9   2     9194.38     9639.91    113.47 o 
   2  -9   2     9084.09     9459.98    114.35 o 
   3  -9   2     8449.50     8383.15     76.44 o 
   4  -9   2     1871.99     1865.68     18.08 o 
   5  -9   2     2996.17     2977.18     40.41 o 
   6  -9   2     1106.68     1068.22     22.55 o 
   7  -9   2      159.73      167.58      6.41 o 
   8  -9   2      195.65      188.90     10.85 o 
   9  -9   2        9.03       13.23      3.39 o 
  10  -9   2      122.55      110.39      9.23 o 
  11  -9   2      113.90      119.56      9.95 o 
 -12  -8   2      277.64      299.90     15.90 o 
 -11  -8   2      185.48      188.06     12.06 o 
 -10  -8   2      471.92      483.06     19.51 o 
  -9  -8   2     1718.91     1680.72     47.90 o 
  -8  -8   2     1548.65     1516.28     34.99 o 
  -7  -8   2     1528.20     1569.41     28.80 o 
  -6  -8   2     4524.25     4508.35     59.72 o 
  -5  -8   2     2719.67     2743.12     32.85 o 
  -4  -8   2     4545.43     4584.10     58.31 o 
  -3  -8   2     7516.72     7399.66     97.18 o 
  -2  -8   2     4010.55     4120.47     61.00 o 
  -1  -8   2     2709.83     2897.16     33.96 o 
   0  -8   2     3756.38     3861.44     50.69 o 
   1  -8   2     1142.26     1282.20     17.12 o 
   2  -8   2      379.19      346.11      8.87 o 
   3  -8   2      119.85      140.38      2.83 o 
   4  -8   2      940.76      978.55     12.57 o 
   5  -8   2     2585.50     2615.38     36.51 o 
   6  -8   2      377.20      431.25      8.97 o 
   7  -8   2     1669.78     1616.59     29.97 o 
   8  -8   2     1625.09     1627.43     44.90 o 
   9  -8   2      859.46      863.35     22.96 o 
  10  -8   2     1012.09     1051.17     33.53 o 
  11  -8   2      769.43      775.41     27.36 o 
 -12  -7   2      180.76      207.75     12.78 o 
 -11  -7   2      212.71      218.81     12.60 o 
 -10  -7   2      102.35       85.98      7.90 o 
  -9  -7   2      369.99      371.68     15.59 o 
  -8  -7   2      207.26      200.74     14.41 o 
  -7  -7   2      232.12      217.23      7.45 o 
  -6  -7   2      149.12      163.20      5.02 o 
  -5  -7   2      514.22      513.29      8.53 o 
  -4  -7   2      706.31      727.66     11.72 o 
  -3  -7   2      351.64      316.52      6.34 o 
  -2  -7   2     2509.67     2507.52     39.13 o 
  -1  -7   2     4631.89     4847.85     61.43 o 
   0  -7   2     2190.60     2157.20     29.32 o 
   1  -7   2     6370.92     6628.79     76.46 o 
   2  -7   2     1835.11     1714.84     18.31 o 
   3  -7   2     4031.61     4157.52     40.34 o 
   4  -7   2     2050.25     2093.59     29.44 o 
   5  -7   2     1299.86     1311.72     17.23 o 
   6  -7   2     1074.88     1075.02     14.74 o 
   7  -7   2      463.59      487.44     11.89 o 
   8  -7   2      274.61      293.52     12.93 o 
   9  -7   2      312.03      324.78     12.10 o 
  10  -7   2      177.52      182.53     10.94 o 
  11  -7   2       24.96       16.17      4.55 o 
  12  -7   2       38.54       38.10      6.00 o 
 -12  -6   2       85.67       92.70      8.75 o 
 -11  -6   2      302.32      303.00     14.91 o 
 -10  -6   2      442.84      443.06     18.14 o 
  -9  -6   2      566.03      567.87     20.25 o 
  -8  -6   2     1272.08     1188.32     28.76 o 
  -7  -6   2     2708.08     2672.31     45.11 o 
  -6  -6   2     1712.32     1575.28     28.35 o 
  -5  -6   2     2993.70     2843.10     44.31 o 
  -4  -6   2     9842.86     9941.26    120.37 o 
  -3  -6   2     1102.44     1141.01     19.17 o 
  -2  -6   2     2821.71     2917.69     40.11 o 
  -1  -6   2     4620.35     4740.00     72.69 o 
   0  -6   2      491.89      498.22      8.16 o 
   1  -6   2      200.79      210.43      6.75 o 
   2  -6   2     1369.52     1404.79     16.22 o 
   3  -6   2     2253.00     2275.55     23.11 o 
   4  -6   2      874.56      884.90     12.62 o 
   5  -6   2     1435.51     1472.31     21.29 o 
   6  -6   2     2406.65     2418.85     29.50 o 
   7  -6   2     2081.91     2141.86     48.63 o 
   8  -6   2      509.56      540.50     15.69 o 
   9  -6   2     1450.41     1461.43     33.15 o 
  10  -6   2      428.70      425.80     17.18 o 
  11  -6   2      233.05      244.36     12.70 o 
  12  -6   2      113.06      115.92      9.07 o 
 -12  -5   2      494.82      544.35     21.51 o 
 -11  -5   2      155.72      159.81     10.56 o 
 -10  -5   2      584.05      584.18     21.20 o 
  -9  -5   2      393.53      404.88     15.69 o 
  -8  -5   2       49.78       58.91      4.79 o 
  -7  -5   2       64.23       58.71     13.68 o 
  -6  -5   2        7.31       17.58      2.37 o 
  -5  -5   2     2374.10     2428.41     38.23 o 
  -4  -5   2     6407.54     6749.09     82.93 o 
  -3  -5   2     4023.86     4111.18     61.60 o 
  -2  -5   2    15962.20    16492.46    233.21 o 
  -1  -5   2     8216.04     8504.44    147.89 o 
   0  -5   2     9387.00     9358.29    235.66 o 
   1  -5   2    21090.67    21067.96    243.09 o 
   2  -5   2     6059.39     6211.57     77.85 o 
   3  -5   2    10332.20    10787.42    121.19 o 
   4  -5   2     2930.49     2788.33     33.90 o 
   5  -5   2     1404.09     1476.88     21.02 o 
   6  -5   2      915.82      966.92     18.40 o 
   7  -5   2      919.46      952.62     22.76 o 
   8  -5   2       84.15       79.11      6.88 o 
   9  -5   2       79.20       75.74      5.62 o 
  10  -5   2       30.84       35.50      4.90 o 
  11  -5   2       74.96       73.74      6.89 o 
  12  -5   2      167.26      188.59     10.94 o 
 -12  -4   2       28.44       43.77      6.10 o 
 -11  -4   2      333.78      342.87     15.19 o 
 -10  -4   2      605.31      611.24     21.28 o 
  -9  -4   2      475.46      496.53     17.48 o 
  -8  -4   2     1468.61     1482.49     32.77 o 
  -7  -4   2     2663.14     2618.86     52.73 o 
  -6  -4   2      716.23      723.55     14.90 o 
  -5  -4   2     4844.69     4725.08    107.94 o 
  -4  -4   2     5796.38     6081.85     65.20 o 
  -3  -4   2     2661.92     2894.19     37.93 o 
  -2  -4   2     6778.72     7123.84     92.45 o 
  -1  -4   2     7328.86     7590.95    126.66 o 
   0  -4   2      918.93      953.30     36.57 o 
   1  -4   2     1000.47     1034.97     11.48 o 
   2  -4   2      148.80      167.62      3.23 o 
   3  -4   2     2212.08     2320.64     27.98 o 
   4  -4   2     1309.67     1401.33     24.53 o 
   5  -4   2      292.22      304.85      5.56 o 
   6  -4   2     1710.26     1729.23     29.79 o 
   7  -4   2      728.39      731.39     15.47 o 
   8  -4   2      564.29      552.05     15.01 o 
   9  -4   2      205.96      223.46      8.86 o 
  10  -4   2      414.61      422.70     15.96 o 
  11  -4   2      262.96      299.23     13.14 o 
  12  -4   2      463.36      512.49     19.11 o 
 -12  -3   2      125.66      125.67      9.31 o 
 -11  -3   2      295.35      309.83     13.94 o 
 -10  -3   2      131.25      137.92      8.42 o 
  -9  -3   2       41.86       43.35      4.79 o 
  -8  -3   2       21.19       23.71      6.86 o 
  -7  -3   2       87.29       86.71      4.17 o 
  -6  -3   2      546.62      552.68     12.23 o 
  -5  -3   2      809.71      832.68     18.37 o 
  -4  -3   2     1739.87     1673.18     51.16 o 
  -3  -3   2      713.41      736.79     10.17 o 
  -2  -3   2    11307.13    12208.67    206.99 o 
  -1  -3   2     5667.67     6196.11    122.07 o 
   0  -3   2    12320.84    12687.03    232.62 o 
   1  -3   2     5298.03     5426.21     54.12 o 
   2  -3   2     3210.89     3219.25     61.53 o 
   3  -3   2     2152.53     2053.75     31.96 o 
   4  -3   2     4895.30     4843.34     55.66 o 
   5  -3   2     2166.37     2095.95     33.03 o 
   6  -3   2      791.03      792.38     13.90 o 
   7  -3   2     1194.00     1216.62     22.84 o 
   8  -3   2      170.08      188.60      6.76 o 
   9  -3   2       26.94       27.48      3.51 o 
  10  -3   2       89.75       88.33      6.72 o 
  11  -3   2       13.34       15.89      3.86 o 
  12  -3   2       15.50       18.70      4.24 o 
 -13  -2   2       19.26       33.86      5.59 o 
 -12  -2   2      166.87      193.14     11.16 o 
 -11  -2   2      522.41      515.06     19.06 o 
 -10  -2   2      359.69      362.92     14.27 o 
  -9  -2   2     2143.95     2142.95     54.87 o 
  -8  -2   2     1552.66     1544.87     33.84 o 
  -7  -2   2     3708.77     3540.68     69.16 o 
  -6  -2   2     6686.28     6365.64    135.17 o 
  -5  -2   2     5089.18     5024.73     94.25 o 
  -4  -2   2     5134.65     5034.86     95.03 o 
  -3  -2   2     6423.09     6609.36    226.22 o 
  -2  -2   2    24410.76    24611.17    285.54 o 
  -1  -2   2     5606.32     5970.17    122.80 o 
   0  -2   2     6161.18     6438.54    114.16 o 
   1  -2   2      610.17      602.90      7.37 o 
   2  -2   2     3058.48     3239.95     47.82 o 
   3  -2   2      202.55      195.68      5.01 o 
   4  -2   2      901.37      920.83     12.24 o 
   5  -2   2     2370.57     2395.76     30.86 o 
   6  -2   2     4222.34     4140.48     57.04 o 
   7  -2   2     2681.06     2671.76     44.54 o 
   8  -2   2     3895.45     4010.91     65.44 o 
   9  -2   2     1449.35     1525.69     32.29 o 
  10  -2   2     1482.94     1486.35     39.48 o 
  11  -2   2      483.70      492.11     17.19 o 
  12  -2   2      151.40      153.82      8.77 o 
 -13  -1   2      199.80      217.82     12.24 o 
 -12  -1   2      304.73      328.64     14.56 o 
 -11  -1   2      428.82      438.15     16.53 o 
 -10  -1   2      207.31      206.82     10.05 o 
  -9  -1   2      202.10      203.68      9.32 o 
  -8  -1   2       18.88       21.68      3.92 o 
  -7  -1   2      251.60      248.16     18.82 o 
  -6  -1   2      193.66      204.27      5.24 o 
  -5  -1   2      535.76      597.47     10.35 o 
  -4  -1   2     2246.22     2264.34     34.51 o 
  -3  -1   2     6231.88     6496.13    138.23 o 
  -2  -1   2    31010.29    31321.54    535.23 o 
  -1  -1   2    10462.30    10583.72    213.98 o 
   0  -1   2    27570.62    27092.74    603.33 o 
   1  -1   2     6999.54     7295.57     98.24 o 
   2  -1   2     4635.28     4585.69     67.58 o 
   3  -1   2     9386.66     9567.09    136.15 o 
   4  -1   2     1984.06     1975.68     27.23 o 
   5  -1   2     2570.94     2600.85     39.35 o 
   6  -1   2     2054.50     1997.53     37.94 o 
   7  -1   2       72.52       77.92      4.73 o 
   8  -1   2      478.43      504.78     11.52 o 
   9  -1   2       36.59       35.83      2.45 o 
  10  -1   2       56.98       55.82      4.93 o 
  11  -1   2        2.42        5.25      2.79 o 
  12  -1   2      161.02      186.27      9.14 o 
 -13   0   2       19.27       22.98      4.87 o 
 -12   0   2      401.43      455.23     17.39 o 
 -11   0   2        3.35        5.52      3.10 o 
 -10   0   2      705.39      740.06     22.68 o 
  -9   0   2     1008.20     1047.83     29.04 o 
  -8   0   2      814.52      788.63     19.24 o 
  -7   0   2     2142.96     2224.31     45.30 o 
  -6   0   2     1633.38     1678.93     24.97 o 
  -5   0   2     1204.88     1171.16     19.45 o 
  -4   0   2     3199.41     3256.21     61.23 o 
  -3   0   2     1178.84     1092.00     26.94 o 
  -2   0   2     3313.35     3420.28     72.62 o 
  -1   0   2     7172.66     7588.15    126.62 o 
   0   0   2    16879.24    16040.54    611.21 o 
   1   0   2       10.84       20.36      2.82 o 
   2   0   2     3474.98     3766.48     46.59 o 
   3   0   2       41.01       49.78      3.39 o 
   4   0   2       70.07       89.68      4.32 o 
   5   0   2     1608.94     1741.09     28.03 o 
   6   0   2       15.71       19.58      4.17 o 
   7   0   2       68.37       73.58      7.14 o 
   8   0   2     1350.74     1362.14     37.90 o 
   9   0   2       22.44       30.53      2.33 o 
  10   0   2      217.73      220.25      8.75 o 
  11   0   2      646.38      684.44     20.38 o 
  12   0   2       95.71      104.76      6.59 o 
 -13   1   2      192.11      204.78     11.12 o 
 -12   1   2      296.22      329.72     13.94 o 
 -11   1   2      421.93      435.13     15.83 o 
 -10   1   2      203.46      207.86      9.67 o 
  -9   1   2      197.68      183.56      8.54 o 
  -8   1   2       20.27       22.93      7.59 o 
  -7   1   2      251.56      242.73      7.83 o 
  -6   1   2      191.53      202.85      4.53 o 
  -5   1   2      528.76      596.79      9.13 o 
  -4   1   2     2251.80     2280.02     31.41 o 
  -3   1   2     6225.64     6547.12    121.87 o 
  -2   1   2    30819.14    30182.22    817.08 o 
  -1   1   2    10377.61    10511.81    236.37 o 
   0   1   2    27291.31    26978.99    292.55 o 
   1   1   2     6996.17     7066.85     83.25 o 
   2   1   2     4712.27     4741.78     52.42 o 
   3   1   2     9380.50     9523.58    143.25 o 
   4   1   2     1969.10     1929.76     33.50 o 
   5   1   2     2574.28     2589.28     44.02 o 
   6   1   2     2055.21     2034.15     48.34 o 
   7   1   2       67.48       71.41      6.95 o 
   8   1   2      458.55      457.61     18.77 o 
   9   1   2       39.49       47.34      7.09 o 
  10   1   2       56.89       59.32      5.35 o 
  11   1   2        2.35        3.69      2.32 o 
 -13   2   2       17.66       25.39      4.94 o 
 -12   2   2      174.78      203.45     10.35 o 
 -11   2   2      529.94      547.48     18.10 o 
 -10   2   2      361.88      356.02     13.13 o 
  -9   2   2     2156.96     2137.20     53.50 o 
  -8   2   2     1560.64     1549.91     33.24 o 
  -7   2   2     3711.72     3536.78     66.49 o 
  -6   2   2     6780.82     6594.85     92.39 o 
  -5   2   2     5065.31     5010.58     69.68 o 
  -4   2   2     5085.66     5107.45     60.01 o 
  -3   2   2     6471.19     6643.99     94.03 o 
  -2   2   2    24177.76    24572.38    515.32 o 
  -1   2   2     5595.16     5864.57    117.83 o 
   0   2   2     6244.14     6458.16     77.82 o 
   1   2   2      599.58      600.01      9.38 o 
   2   2   2     3071.45     3254.18     40.91 o 
   3   2   2      202.07      194.56      5.93 o 
   4   2   2      912.10      929.32     18.21 o 
   5   2   2     2386.03     2402.92     41.12 o 
   6   2   2     4206.38     4118.44     70.95 o 
   7   2   2     2674.92     2604.56     62.34 o 
   8   2   2     3905.38     3947.80     90.28 o 
   9   2   2     1467.86     1478.47     46.17 o 
  10   2   2     1480.62     1484.91     45.52 o 
  11   2   2      490.70      497.94     18.38 o 
 -12   3   2      126.25      141.51      8.47 o 
 -11   3   2      302.15      307.61     12.40 o 
 -10   3   2      123.87      119.52      7.11 o 
  -9   3   2       38.35       34.92      3.98 o 
  -8   3   2       22.72       24.61      2.81 o 
  -7   3   2       88.75       84.79      8.17 o 
  -6   3   2      550.93      559.03      9.58 o 
  -5   3   2      789.53      782.07     11.81 o 
  -4   3   2     1774.04     1750.04     19.63 o 
  -3   3   2      706.89      723.48     13.34 o 
  -2   3   2    11524.42    12312.13    163.56 o 
  -1   3   2     5726.02     6092.85    185.59 o 
   0   3   2    12523.63    13040.69    144.06 o 
   1   3   2     5310.35     5352.58     55.97 o 
   2   3   2     3230.38     3192.00     34.17 o 
   3   3   2     2154.21     2120.30     61.70 o 
   4   3   2     4871.43     4766.73     93.20 o 
   5   3   2     2190.30     2076.31     36.46 o 
   6   3   2      776.69      765.70     27.02 o 
   7   3   2     1174.96     1158.88     33.26 o 
   8   3   2      173.58      189.29     11.57 o 
   9   3   2       26.23       26.43      4.65 o 
  10   3   2       87.89      104.75      8.19 o 
  11   3   2       13.25       15.10      4.00 o 
 -12   4   2       32.28       44.30      5.13 o 
 -11   4   2      316.69      323.82     12.79 o 
 -10   4   2      601.38      614.33     19.04 o 
  -9   4   2      471.00      488.51     15.52 o 
  -8   4   2     1450.26     1442.33     26.20 o 
  -7   4   2     2668.43     2580.28     42.91 o 
  -6   4   2      696.22      709.84     15.49 o 
  -5   4   2     4844.37     4736.18     50.67 o 
  -4   4   2     5704.79     6004.93     64.06 o 
  -3   4   2     2690.05     2891.07     51.08 o 
  -2   4   2     6786.08     7108.91    119.27 o 
  -1   4   2     7363.37     7704.43     89.59 o 
   0   4   2      899.03      938.49     11.79 o 
   1   4   2     1009.86     1040.11     11.99 o 
   2   4   2      146.65      162.04      3.62 o 
   3   4   2     2207.61     2349.92     31.50 o 
   4   4   2     1327.04     1395.50     25.27 o 
   5   4   2      272.47      279.05     15.47 o 
   6   4   2     1708.23     1732.44     57.15 o 
   7   4   2      689.52      670.62     30.64 o 
   8   4   2      565.23      549.21     26.97 o 
   9   4   2      192.85      196.47     11.83 o 
  10   4   2      423.82      437.65     19.03 o 
  11   4   2      262.28      279.44     14.42 o 
 -12   5   2      490.58      527.20     18.30 o 
 -11   5   2      156.56      170.81      8.73 o 
 -10   5   2      585.94      604.23     18.77 o 
  -9   5   2      395.83      392.82     10.92 o 
  -8   5   2       51.88       56.18      6.19 o 
  -7   5   2       62.63       47.35      3.06 o 
  -6   5   2        7.66       20.00      1.75 o 
  -5   5   2     2376.15     2451.66     34.57 o 
  -4   5   2     6437.29     6764.14     89.29 o 
  -3   5   2     4013.70     4141.30    119.12 o 
  -2   5   2    15998.62    16537.01    220.15 o 
  -1   5   2     8194.65     8568.94     92.67 o 
   0   5   2     9243.65     9252.74     92.89 o 
   1   5   2    21071.47    20947.93    235.16 o 
   2   5   2     6084.42     6214.87     65.12 o 
   3   5   2    10385.50    10791.51    122.42 o 
   4   5   2     2976.63     2889.24     46.37 o 
   5   5   2     1403.42     1471.74     27.37 o 
   6   5   2      908.12      932.10     36.07 o 
   7   5   2      919.92      927.88     28.38 o 
   8   5   2       87.25       86.59     10.96 o 
   9   5   2       76.19       72.54      7.77 o 
  10   5   2       31.54       36.37      6.03 o 
  11   5   2       75.33       81.52      8.24 o 
 -12   6   2       87.32      105.78      7.35 o 
 -11   6   2      303.12      319.74     12.59 o 
 -10   6   2      458.01      467.91     15.69 o 
  -9   6   2      569.17      566.44     14.32 o 
  -8   6   2     1290.17     1247.99     45.83 o 
  -7   6   2     2734.01     2691.66     49.71 o 
  -6   6   2     1719.34     1628.44     36.71 o 
  -5   6   2     3010.58     2862.56     37.28 o 
  -4   6   2     9850.36     9827.14    136.61 o 
  -3   6   2     1086.01     1128.49     18.62 o 
  -2   6   2     2819.95     2972.30     65.51 o 
  -1   6   2     4638.43     4794.49     60.21 o 
   0   6   2      487.55      487.41      5.90 o 
   1   6   2      203.33      202.56      3.50 o 
   2   6   2     1367.29     1395.99     16.18 o 
   3   6   2     2284.00     2327.21     23.09 o 
   4   6   2      897.61      908.65     13.83 o 
   5   6   2     1454.02     1480.11     57.91 o 
   6   6   2     2428.51     2293.56     74.60 o 
   7   6   2     2112.45     2122.40     53.01 o 
   8   6   2      509.41      574.47     27.62 o 
   9   6   2     1474.60     1437.60     48.25 o 
  10   6   2      433.41      454.74     20.87 o 
  11   6   2      235.34      253.75     15.02 o 
 -12   7   2      183.37      187.67      9.93 o 
 -11   7   2      206.59      199.85      9.81 o 
 -10   7   2       96.15       87.15      5.34 o 
  -9   7   2      362.81      349.27     10.59 o 
  -8   7   2      201.81      185.30     11.58 o 
  -7   7   2      232.23      215.73      6.82 o 
  -6   7   2      147.62      163.57      6.37 o 
  -5   7   2      525.63      527.93      9.98 o 
  -4   7   2      731.31      765.22     13.00 o 
  -3   7   2      354.58      317.34      5.76 o 
  -2   7   2     2539.59     2578.54     38.71 o 
  -1   7   2     4523.39     4760.15     53.36 o 
   0   7   2     2216.44     2196.59     23.69 o 
   1   7   2     6318.17     6441.11     67.94 o 
   2   7   2     1838.80     1702.53     19.30 o 
   3   7   2     3960.03     4121.55     40.35 o 
   4   7   2     2012.13     2035.10     28.90 o 
   5   7   2     1277.50     1281.02     19.87 o 
   6   7   2     1046.50     1002.67     39.31 o 
   7   7   2      474.00      499.96     24.65 o 
   8   7   2      276.63      303.97     19.45 o 
   9   7   2      308.62      313.44     17.16 o 
  10   7   2      180.16      177.36     12.86 o 
 -12   8   2      277.55      272.17     12.29 o 
 -11   8   2      180.39      194.31      9.82 o 
 -10   8   2      471.73      452.11     13.14 o 
  -9   8   2     1681.13     1696.88     35.04 o 
  -8   8   2     1562.34     1507.38     31.38 o 
  -7   8   2     1521.14     1513.86     39.70 o 
  -6   8   2     4497.62     4425.37     96.74 o 
  -5   8   2     2728.80     2768.34     42.26 o 
  -4   8   2     4555.13     4627.40     62.73 o 
  -3   8   2     7474.07     7379.18     96.66 o 
  -2   8   2     3999.30     4107.86     58.66 o 
  -1   8   2     2745.56     2908.70     30.09 o 
   0   8   2     3767.29     3939.31     40.41 o 
   1   8   2     1128.95     1279.02     14.95 o 
   2   8   2      380.47      347.46      4.29 o 
   3   8   2      124.51      140.42      3.67 o 
   4   8   2      936.39      969.30     11.58 o 
   5   8   2     2554.40     2530.80     77.82 o 
   6   8   2      374.02      411.82     12.97 o 
   7   8   2     1654.74     1584.91     55.84 o 
   8   8   2     1601.06     1586.17     38.98 o 
   9   8   2      845.66      830.79     33.35 o 
  10   8   2     1014.06     1060.74     39.75 o 
 -12   9   2      364.92      393.85     15.28 o 
 -11   9   2      357.37      359.17     14.37 o 
 -10   9   2      172.85      178.05      7.78 o 
  -9   9   2      556.44      577.43     15.43 o 
  -8   9   2      618.69      612.66     16.05 o 
  -7   9   2       74.91       76.75      7.03 o 
  -6   9   2       47.07       45.36      7.88 o 
  -5   9   2      186.72      185.88      5.42 o 
  -4   9   2     1727.40     1830.65     27.22 o 
  -3   9   2     3497.36     3564.97     42.15 o 
  -2   9   2     2579.54     2764.02     26.95 o 
  -1   9   2    11291.61    11877.09    114.55 o 
   0   9   2    13721.57    14081.79    133.57 o 
   1   9   2     9295.66     9808.93     92.52 o 
   2   9   2     9133.34     9433.21     82.64 o 
   3   9   2     8496.65     8381.03    111.16 o 
   4   9   2     1929.15     1893.91     21.11 o 
   5   9   2     2997.57     2899.94     55.49 o 
   6   9   2     1130.11     1099.99     27.34 o 
   7   9   2      163.28      172.53      6.11 o 
   8   9   2      187.96      184.88      6.16 o 
   9   9   2        8.62       11.62      2.07 o 
  10   9   2      122.07      118.24     11.36 o 
 -12  10   2      138.01      152.94      9.20 o 
 -11  10   2      113.78      129.31      7.09 o 
 -10  10   2       89.12       90.50      8.46 o 
  -9  10   2     1157.20     1153.34     46.69 o 
  -8  10   2       41.78       46.96      4.23 o 
  -7  10   2     1151.97     1091.40     31.24 o 
  -6  10   2     5710.40     5561.71     87.77 o 
  -5  10   2     2084.15     2000.28     30.08 o 
  -4  10   2     1503.88     1469.04     23.05 o 
  -3  10   2     2070.14     2072.44     21.96 o 
  -2  10   2      357.60      307.09      5.35 o 
  -1  10   2      346.03      373.41      6.38 o 
   0  10   2      496.46      416.84      5.79 o 
   1  10   2     1018.38     1081.13     14.17 o 
   2  10   2       25.16       29.83      1.62 o 
   3  10   2       11.79       10.11      1.53 o 
   4  10   2       39.08       40.60      1.90 o 
   5  10   2      828.34      762.44     17.67 o 
   6  10   2       13.38       19.26      2.52 o 
   7  10   2      315.63      323.85     20.51 o 
   8  10   2      620.55      617.67     13.39 o 
   9  10   2      315.10      334.70      9.86 o 
  10  10   2      110.40      125.08      5.59 o 
 -12  11   2       68.39       63.08      6.48 o 
 -11  11   2      395.85      444.54     17.13 o 
 -10  11   2       83.89       89.14     10.66 o 
  -9  11   2       61.36       55.40      4.93 o 
  -8  11   2      201.06      195.58     10.65 o 
  -7  11   2       99.64       88.15      7.93 o 
  -6  11   2      309.64      303.91      8.24 o 
  -5  11   2     1169.92     1161.41     31.33 o 
  -4  11   2     1565.27     1566.64     30.20 o 
  -3  11   2     1504.55     1633.83     18.34 o 
  -2  11   2     1953.28     1970.02     27.42 o 
  -1  11   2     3627.06     3656.45     41.75 o 
   0  11   2     1835.88     1702.87     17.45 o 
   1  11   2     8429.57     8695.10     82.95 o 
   2  11   2     4046.83     4057.49     39.40 o 
   3  11   2     2757.92     2739.13     38.73 o 
   4  11   2     2190.51     2188.89     29.38 o 
   5  11   2      928.16      948.65     21.60 o 
   6  11   2      604.74      655.49     16.46 o 
   7  11   2      455.54      452.25     12.77 o 
   8  11   2      380.68      397.34     16.65 o 
   9  11   2      322.36      337.38     10.40 o 
  10  11   2        3.81        5.43      2.27 o 
 -12  12   2      120.18      129.31      9.17 o 
 -11  12   2      372.00      398.01     16.30 o 
 -10  12   2      681.69      706.30     47.54 o 
  -9  12   2      881.72      866.52     23.67 o 
  -8  12   2     1636.50     1556.13     56.32 o 
  -7  12   2     1925.66     1831.82     62.89 o 
  -6  12   2     1560.68     1568.63     41.61 o 
  -5  12   2     2859.99     2765.50     64.03 o 
  -4  12   2     5634.02     5527.04     91.70 o 
  -3  12   2     2780.80     2924.20     38.34 o 
  -2  12   2     2933.52     2925.62     34.31 o 
  -1  12   2     2292.76     2304.97     27.62 o 
   0  12   2      836.50      875.43     15.36 o 
   1  12   2      825.05      835.19     10.68 o 
   2  12   2      111.02      112.33      5.47 o 
   3  12   2     1384.07     1365.53     25.17 o 
   4  12   2     1558.26     1547.31     25.18 o 
   5  12   2     1575.75     1536.50     25.28 o 
   6  12   2     1978.68     1911.91     39.54 o 
   7  12   2     1424.18     1367.44     25.41 o 
   8  12   2     1332.05     1317.41     25.07 o 
   9  12   2     1196.38     1211.43     27.30 o 
  10  12   2      654.58      680.21     31.97 o 
 -12  13   2      119.77      144.91      9.77 o 
 -11  13   2      328.66      350.13     15.59 o 
 -10  13   2      535.06      541.54     16.59 o 
  -9  13   2      136.46      120.21      7.22 o 
  -8  13   2       69.03       74.62     10.32 o 
  -7  13   2       24.35       32.58      7.38 o 
  -6  13   2       89.28       91.96      7.99 o 
  -5  13   2      981.58      932.85     27.43 o 
  -4  13   2      317.37      350.74     10.80 o 
  -3  13   2     2305.84     2370.03     30.85 o 
  -2  13   2     3949.20     3919.99     45.95 o 
  -1  13   2     2433.83     2451.98     29.39 o 
   0  13   2     2493.92     2635.51     26.10 o 
   1  13   2     5616.83     5722.36     58.32 o 
   2  13   2     3466.86     3440.22     38.11 o 
   3  13   2     1714.89     1681.07     27.45 o 
   4  13   2     1961.94     1907.97     31.34 o 
   5  13   2      800.01      812.53     12.22 o 
   6  13   2      372.89      374.21     11.96 o 
   7  13   2      868.19      824.78     17.73 o 
   8  13   2      174.94      172.69      8.30 o 
   9  13   2      103.48      102.57      7.43 o 
 -11  14   2      161.75      180.09     11.30 o 
 -10  14   2       42.36       46.96      8.72 o 
  -9  14   2       98.28      109.04      7.18 o 
  -8  14   2      527.01      523.50     27.21 o 
  -7  14   2     1226.68     1203.41     46.66 o 
  -6  14   2     1093.09     1019.19     30.97 o 
  -5  14   2      982.32      995.29     29.72 o 
  -4  14   2     3723.94     3730.05    110.67 o 
  -3  14   2     1439.90     1436.68     20.71 o 
  -2  14   2     1150.99     1200.51     16.34 o 
  -1  14   2     1612.94     1605.28     20.81 o 
   0  14   2      119.73      111.98      2.81 o 
   1  14   2       63.62       64.30      2.86 o 
   2  14   2      446.09      426.99      8.11 o 
   3  14   2       33.27       34.46      3.00 o 
   4  14   2     1045.25      952.83     20.34 o 
   5  14   2      321.00      307.68      7.67 o 
   6  14   2     1168.07     1160.49     23.31 o 
   7  14   2      547.12      540.37     18.01 o 
   8  14   2      161.57      162.27      7.06 o 
   9  14   2      640.13      697.03     32.76 o 
 -11  15   2      165.41      176.76     11.65 o 
 -10  15   2       40.53       47.80      5.61 o 
  -9  15   2      216.06      205.01     20.60 o 
  -8  15   2       35.60       52.69      9.84 o 
  -7  15   2       54.89       44.35      8.98 o 
  -6  15   2      274.00      266.45     13.73 o 
  -5  15   2     2877.26     3017.55     68.93 o 
  -4  15   2     2558.57     2533.57     46.90 o 
  -3  15   2     3576.38     3557.36     46.59 o 
  -2  15   2     3119.88     3161.89     37.62 o 
  -1  15   2     2946.70     3051.36     36.24 o 
   0  15   2     4381.16     4315.86     51.49 o 
   1  15   2     6231.47     6023.91     66.06 o 
   2  15   2     3268.77     3246.81     37.28 o 
   3  15   2     2133.92     2207.13     35.15 o 
   4  15   2     3490.89     3522.73     62.01 o 
   5  15   2      303.89      316.19      8.16 o 
   6  15   2      448.80      459.18     12.36 o 
   7  15   2      281.38      279.07      9.47 o 
   8  15   2       75.65       71.41      5.70 o 
   9  15   2       72.36       71.59     11.23 o 
 -11  16   2      223.73      252.77     14.29 o 
 -10  16   2      548.81      581.99     18.66 o 
  -9  16   2      936.41      982.01     32.26 o 
  -8  16   2      905.79      923.91     40.22 o 
  -7  16   2     1811.71     1775.06     35.95 o 
  -6  16   2     1276.84     1295.31     26.25 o 
  -5  16   2     2429.69     2368.53     58.28 o 
  -4  16   2     2126.60     2080.46     40.63 o 
  -3  16   2      322.95      335.34      7.74 o 
  -2  16   2     2297.17     2332.71     28.63 o 
  -1  16   2     1092.47      994.09     18.24 o 
   0  16   2      161.25      154.78      4.49 o 
   1  16   2      302.11      299.54      6.56 o 
   2  16   2      326.05      325.71      6.50 o 
   3  16   2      857.49      775.73     18.92 o 
   4  16   2     1005.16      961.98     18.72 o 
   5  16   2      973.83      899.67     17.35 o 
   6  16   2     1260.46     1230.81     29.00 o 
   7  16   2     1140.69     1083.76     26.79 o 
   8  16   2      851.96      789.91     37.45 o 
   9  16   2      198.49      173.02     16.27 o 
 -11  17   2       81.84       74.82      8.31 o 
 -10  17   2      104.50      108.92      9.82 o 
  -9  17   2       90.75      102.81      7.65 o 
  -8  17   2       18.30       14.44      7.08 o 
  -7  17   2       34.85       40.69      7.44 o 
  -6  17   2      148.71      143.98      7.48 o 
  -5  17   2      396.90      406.75     17.13 o 
  -4  17   2      303.28      284.12     16.34 o 
  -3  17   2      493.25      459.90     10.92 o 
  -2  17   2     1460.17     1432.08     23.84 o 
  -1  17   2      656.83      621.94     19.41 o 
   0  17   2     2553.96     2554.48     33.89 o 
   1  17   2      639.75      629.69     10.59 o 
   2  17   2     1808.00     1753.54     23.13 o 
   3  17   2     2388.09     2170.39     42.96 o 
   4  17   2      635.10      618.79     13.85 o 
   5  17   2      963.88      912.33     18.21 o 
   6  17   2     1839.76     1775.06     39.87 o 
   7  17   2       46.14       51.36     10.21 o 
   8  17   2      145.83      161.16     15.89 o 
   9  17   2        7.96        1.94      6.10 o 
 -10  18   2      368.16      374.23     18.58 o 
  -9  18   2      599.58      623.28     19.88 o 
  -8  18   2      643.53      626.99     33.26 o 
  -7  18   2     1143.91     1147.23     26.56 o 
  -6  18   2     1489.85     1454.78     50.49 o 
  -5  18   2      981.55     1032.72     31.32 o 
  -4  18   2     1130.08     1100.45     21.14 o 
  -3  18   2     1112.60     1097.79     24.68 o 
  -2  18   2     1261.45     1259.93     23.98 o 
  -1  18   2      146.92      153.23      6.05 o 
   0  18   2     1206.32     1158.40     24.02 o 
   1  18   2       59.23       65.71      4.36 o 
   2  18   2      130.20      147.00      7.25 o 
   3  18   2       13.06       21.87      6.00 o 
   4  18   2       79.68       66.62      5.74 o 
   5  18   2     1163.31     1123.60     27.08 o 
   6  18   2      345.62      340.38      9.78 o 
   7  18   2      399.14      407.22     25.24 o 
   8  18   2     1503.02     1520.14     58.86 o 
 -10  19   2      141.73      165.18     12.31 o 
  -9  19   2      148.84      146.19      9.63 o 
  -8  19   2      172.89      169.97      9.99 o 
  -7  19   2      176.65      186.54      8.23 o 
  -6  19   2      166.69      161.91      8.87 o 
  -5  19   2      160.94      162.53     11.23 o 
  -4  19   2     1262.38     1258.09     26.17 o 
  -3  19   2     2144.28     2145.27     55.94 o 
  -2  19   2     2000.83     2032.26     40.98 o 
  -1  19   2     7953.38     7698.20    106.57 o 
   0  19   2     4334.59     4312.67     66.25 o 
   1  19   2     1247.36     1308.86     22.71 o 
   2  19   2     2552.42     2450.23     43.64 o 
   3  19   2     2261.44     2258.13     35.75 o 
   4  19   2     1013.45      970.51     25.27 o 
   5  19   2      900.20      889.48     22.83 o 
   6  19   2      448.82      439.65     12.49 o 
   7  19   2       24.97       30.64      9.21 o 
   8  19   2      181.97      187.41     17.99 o 
 -10  20   2      141.38      168.54     12.63 o 
  -9  20   2      181.74      178.66     10.79 o 
  -8  20   2      603.52      642.89     20.95 o 
  -7  20   2      545.42      536.91     15.86 o 
  -6  20   2     1050.60     1039.28     74.01 o 
  -4  20   2      675.52      679.79     18.76 o 
  -3  20   2     1578.54     1573.13     31.54 o 
  -2  20   2      797.13      847.07     20.02 o 
  -1  20   2     1156.08     1157.81     21.31 o 
   0  20   2      550.38      521.93     12.50 o 
   1  20   2      353.95      323.67      9.22 o 
   2  20   2      367.02      338.42      9.08 o 
   3  20   2        4.95       11.33      2.60 o 
   4  20   2       85.03       91.34      6.96 o 
   5  20   2     1031.84     1022.73     25.84 o 
   6  20   2      140.96      146.78      6.95 o 
   7  20   2      213.14      204.45     18.36 o 
   8  20   2      489.06      516.55     30.25 o 
 -10  21   2       44.71       47.35      8.28 o 
  -9  21   2       20.48       11.94      5.54 o 
  -8  21   2       87.48       98.13      8.57 o 
  -7  21   2       89.37       91.69     22.48 o 
  -6  21   2      109.80      102.83      7.60 o 
  -4  21   2      125.58      134.02      6.30 o 
  -3  21   2      512.43      513.34     14.10 o 
  -2  21   2     1847.02     1836.81     36.53 o 
  -1  21   2       23.85       39.98      3.44 o 
   0  21   2     1242.27     1212.64     22.45 o 
   1  21   2     1544.62     1501.92     26.15 o 
   2  21   2      854.30      845.31     19.62 o 
   3  21   2      795.39      772.91     16.36 o 
   4  21   2     1229.10     1206.43     38.11 o 
   5  21   2      857.77      893.91     23.58 o 
   6  21   2      446.73      430.82     19.93 o 
   7  21   2      401.38      371.47     25.98 o 
   8  21   2      132.47      133.98     16.97 o 
  -9  22   2      549.31      552.01     25.45 o 
  -8  22   2      623.24      646.29     34.83 o 
  -7  22   2     1175.06     1159.59     23.44 o 
  -6  22   2      722.61      676.45     25.53 o 
  -4  22   2      843.39      841.26     22.23 o 
  -3  22   2      963.66      952.71     38.76 o 
  -2  22   2      484.24      488.29     14.51 o 
  -1  22   2      722.13      748.59     20.64 o 
   0  22   2       21.62       18.59      3.23 o 
   1  22   2       18.81       21.36      3.77 o 
   2  22   2      157.33      142.15      6.01 o 
   3  22   2      256.37      246.51      7.16 o 
   4  22   2      271.99      230.13     13.92 o 
   5  22   2       73.20       74.76      6.57 o 
   6  22   2     1140.05     1138.11     27.08 o 
   7  22   2      548.80      579.55     33.41 o 
  -9  23   2       20.60       17.30      6.60 o 
  -8  23   2        6.51        4.51      4.42 o 
  -7  23   2        8.67        9.08      3.34 o 
  -6  23   2       23.55       19.85      5.85 o 
  -5  23   2      497.78      506.40     22.53 o 
  -4  23   2      210.40      203.29      7.97 o 
  -3  23   2      781.79      751.14     18.72 o 
  -2  23   2     1917.49     1852.04     31.35 o 
  -1  23   2      833.95      832.57     17.78 o 
   0  23   2     1145.67     1122.54     33.51 o 
   1  23   2     2486.73     2428.73     39.18 o 
   2  23   2      422.67      419.54     10.81 o 
   3  23   2      854.01      811.25     23.64 o 
   4  23   2      927.36      893.82     31.75 o 
   5  23   2      341.95      333.13     16.34 o 
   6  23   2      342.84      328.84     12.16 o 
   7  23   2      348.94      384.62     27.09 o 
  -9  24   2       41.09       40.55      8.52 o 
  -8  24   2      143.33      139.33     13.31 o 
  -7  24   2      329.18      347.59     13.41 o 
  -6  24   2      104.87      109.47      7.73 o 
  -5  24   2      310.07      343.67     18.34 o 
  -4  24   2      878.52      880.12     23.20 o 
  -3  24   2      743.03      739.34     18.85 o 
  -2  24   2     1255.50     1242.27     29.48 o 
  -1  24   2      901.79      957.26     24.04 o 
   0  24   2       92.61      105.18      5.95 o 
   1  24   2      146.49      149.82     13.15 o 
   2  24   2      112.60      107.04      5.63 o 
   3  24   2        2.96       -2.86      4.29 o 
   4  24   2       30.69       22.27      6.26 o 
   5  24   2       89.11       92.70      9.11 o 
   6  24   2      106.98      106.88      8.29 o 
  -8  25   2       23.56       38.79      8.84 o 
  -7  25   2       15.20       22.37      4.40 o 
  -6  25   2       29.43       37.71      5.44 o 
  -5  25   2      200.33      197.14     10.30 o 
  -4  25   2      298.69      293.34     14.23 o 
  -3  25   2      406.24      415.53     11.31 o 
  -2  25   2     1532.20     1580.75     47.93 o 
  -1  25   2     1254.93     1295.09     24.80 o 
   0  25   2     1318.71     1338.88     25.17 o 
   1  25   2      706.28      677.86     15.72 o 
   2  25   2     1299.99     1342.71     24.61 o 
   3  25   2     1051.88     1091.25     38.61 o 
   4  25   2      650.36      644.26     26.55 o 
   5  25   2      504.52      487.47     21.50 o 
   6  25   2      170.10      162.58     10.32 o 
  -8  26   2      526.53      516.36     26.43 o 
  -7  26   2      639.75      701.57     19.60 o 
  -6  26   2      760.92      786.86     22.29 o 
  -5  26   2      627.49      615.44     30.65 o 
  -4  26   2      997.91     1009.94     27.21 o 
  -3  26   2      653.49      652.67     16.90 o 
  -2  26   2      214.02      240.21     21.87 o 
  -1  26   2      360.07      366.27     13.28 o 
   0  26   2      179.56      199.88      8.34 o 
   1  26   2       52.09       57.37      4.92 o 
   2  26   2       71.02       84.45      7.58 o 
   3  26   2      249.69      248.20     16.57 o 
   4  26   2       75.52       63.97      9.03 o 
   5  26   2      362.25      376.48     18.61 o 
   6  26   2      522.33      526.10     19.97 o 
  -7  27   2      279.51      268.37     19.11 o 
  -6  27   2       60.18       67.45      7.00 o 
  -5  27   2        4.69        9.75      4.38 o 
  -4  27   2      170.64      173.65     10.50 o 
  -3  27   2       61.61       72.04      6.17 o 
  -2  27   2       95.04       97.74      7.04 o 
  -1  27   2      580.95      560.42     22.00 o 
   0  27   2      594.38      598.91     18.99 o 
   1  27   2      625.44      618.74     15.17 o 
   2  27   2      640.51      622.58     14.62 o 
   3  27   2      570.11      545.91     26.04 o 
   4  27   2      261.00      275.41     17.05 o 
   5  27   2      363.90      349.26     18.27 o 
   6  27   2      207.22      201.71     12.09 o 
  -6  28   2      526.51      544.35     18.45 o 
  -5  28   2      380.28      359.55     17.22 o 
  -4  28   2      223.97      228.95     12.20 o 
  -3  28   2      438.06      452.30     12.37 o 
  -2  28   2       64.48       61.56      6.05 o 
  -1  28   2      111.12      130.45      9.90 o 
   0  28   2      174.36      187.82      8.41 o 
   1  28   2        9.03       14.69      4.92 o 
   2  28   2       71.70       84.62      8.81 o 
   3  28   2       49.93       44.12      9.14 o 
   4  28   2       30.41       32.36      7.88 o 
   5  28   2      101.62      121.73     11.39 o 
  -6  29   2       12.48       15.49      7.61 o 
  -5  29   2       49.88       52.87      7.00 o 
  -4  29   2      265.29      280.89     19.15 o 
  -3  29   2      560.18      581.21     14.31 o 
  -2  29   2      508.06      514.31     16.32 o 
  -1  29   2      776.81      766.65     25.75 o 
   0  29   2     1140.82     1171.94     26.95 o 
   1  29   2      884.85      895.98     22.91 o 
   2  29   2      789.20      799.31     21.59 o 
   3  29   2      605.73      594.16     28.45 o 
   4  29   2      324.78      306.41     18.99 o 
  -5  30   2      638.78      673.48     32.65 o 
  -4  30   2      291.76      312.61     14.52 o 
  -3  30   2      499.34      508.59     13.19 o 
  -2  30   2      222.28      219.58      9.14 o 
  -1  30   2      169.09      185.95      9.86 o 
   0  30   2      145.70      156.61      7.98 o 
   1  30   2       79.95       85.34      6.05 o 
   2  30   2       85.56      100.82     10.18 o 
   3  30   2        1.61       -0.58      5.05 o 
  -4  31   2       64.15       52.75     10.37 o 
  -3  31   2       83.15       81.95      5.64 o 
  -2  31   2      151.95      157.24      8.54 o 
  -1  31   2      180.96      196.48     13.80 o 
   0  31   2      177.92      199.34      9.28 o 
   1  31   2      312.57      334.38     11.24 o 
   2  31   2      328.92      327.77     10.02 o 
  -3  32   2      173.30      180.42      8.23 o 
  -2  32   2      361.08      358.70     11.71 o 
  -1  32   2      194.59      216.21     10.84 o 
   0  32   2       14.24       12.43      4.47 o 
   1  32   2        5.98       11.15      3.67 o 
   2  32   2        3.99        1.00      6.20 o 
   1 -32   3      534.40      526.79     29.28 o 
  -4 -31   3       59.58       55.60     11.57 o 
  -3 -31   3       23.29        9.15      7.99 o 
  -2 -31   3        6.92       10.04      8.67 o 
   1 -31   3      200.03      200.18     17.84 o 
   2 -31   3      410.45      385.16     24.48 o 
   3 -31   3      336.33      320.20     21.81 o 
  -5 -30   3      101.09      114.26     14.03 o 
  -4 -30   3      250.90      250.05     19.19 o 
  -3 -30   3      461.27      499.05     27.89 o 
  -2 -30   3      716.88      740.57     34.96 o 
   1 -30   3      537.90      497.90     27.47 o 
   2 -30   3      487.56      516.82     27.89 o 
   3 -30   3      646.66      659.65     31.71 o 
   4 -30   3      106.89      122.01     13.62 o 
  -6 -29   3      210.70      220.49     17.69 o 
  -5 -29   3      215.49      249.05     18.75 o 
  -4 -29   3       64.35       62.10     11.31 o 
  -3 -29   3      250.69      259.27     19.76 o 
  -2 -29   3       14.67       11.34      7.74 o 
   1 -29   3       47.24       40.56      9.78 o 
   2 -29   3      511.52      535.07     27.60 o 
   3 -29   3      106.17      100.88     12.96 o 
   4 -29   3      567.98      594.49     28.19 o 
   5 -29   3      285.07      281.79     18.16 o 
  -6 -28   3      243.03      238.75     13.82 o 
  -5 -28   3      372.66      378.25     22.64 o 
  -4 -28   3      567.36      622.50     30.11 o 
  -3 -28   3      841.63      853.98     36.49 o 
  -2 -28   3      427.35      430.61     25.00 o 
   1 -28   3      274.87      307.04     20.05 o 
   2 -28   3      262.65      275.03     19.40 o 
   3 -28   3      223.74      202.43     17.05 o 
   4 -28   3       52.19       48.50      9.69 o 
   5 -28   3       23.46       32.34      7.40 o 
  -7 -27   3       73.01       76.42      8.03 o 
  -6 -27   3      131.04      137.01     10.76 o 
  -5 -27   3       43.40       40.00      9.27 o 
  -4 -27   3       44.02       32.57      9.31 o 
  -3 -27   3       13.47       10.57      7.17 o 
  -2 -27   3       86.33      105.99     12.93 o 
   0 -27   3       83.43       95.29     12.10 o 
   1 -27   3      123.08      118.02     13.21 o 
   2 -27   3      559.02      528.53     26.97 o 
   3 -27   3      125.11      127.05     13.41 o 
   4 -27   3      148.82      150.50     10.76 o 
   5 -27   3      530.80      557.46     19.66 o 
   6 -27   3      299.30      312.18     12.81 o 
  -7 -26   3       55.92       61.13     10.70 o 
  -6 -26   3      142.69      140.22     10.55 o 
  -5 -26   3      171.08      172.83     15.30 o 
  -4 -26   3      412.99      394.78     23.02 o 
  -3 -26   3      601.37      618.14     29.14 o 
  -2 -26   3      580.73      634.50     29.17 o 
   0 -26   3     1278.18     1305.50     45.47 o 
   1 -26   3      561.94      553.28     26.65 o 
   2 -26   3      844.18      803.03     33.65 o 
   3 -26   3      690.11      712.38     30.90 o 
   4 -26   3      229.62      213.89     12.30 o 
   5 -26   3      193.00      184.36     11.15 o 
   6 -26   3       95.37       86.34      7.16 o 
  -8 -25   3      413.25      409.03     26.29 o 
  -7 -25   3      445.63      449.04     22.09 o 
  -6 -25   3      463.01      453.73     17.63 o 
  -5 -25   3       62.86       62.01      7.81 o 
  -4 -25   3      329.25      348.80     21.20 o 
  -3 -25   3      141.19      149.44     14.66 o 
  -2 -25   3      215.60      200.09     16.25 o 
   0 -25   3      197.85      195.95     15.60 o 
   1 -25   3      196.17      200.11     15.36 o 
   2 -25   3      588.05      590.17     27.05 o 
   3 -25   3      949.94      883.43     25.97 o 
   4 -25   3      570.48      586.61     23.84 o 
   5 -25   3      566.70      586.84     25.09 o 
   6 -25   3      349.01      330.93     12.53 o 
  -8 -24   3      291.07      285.13     21.89 o 
  -7 -24   3      293.53      280.21     30.60 o 
  -6 -24   3      371.06      349.85     32.30 o 
  -5 -24   3      851.29      871.97     30.03 o 
  -4 -24   3      407.77      415.14     22.72 o 
  -3 -24   3      976.08      925.58     37.10 o 
  -2 -24   3      675.76      712.20     30.39 o 
   0 -24   3      397.92      402.51     21.09 o 
   1 -24   3      839.12      791.05     32.31 o 
   2 -24   3      191.08      177.29     14.17 o 
   3 -24   3       37.59       29.02      5.87 o 
   4 -24   3      358.07      337.39     14.49 o 
   5 -24   3       38.14       47.20      6.42 o 
   6 -24   3        5.06        4.22      3.61 o 
   7 -24   3       61.54       67.58      7.91 o 
  -9 -23   3      158.20      172.04     15.56 o 
  -8 -23   3      296.92      319.91     15.06 o 
  -7 -23   3      723.41      746.94     21.46 o 
  -6 -23   3      178.11      163.00     22.73 o 
  -5 -23   3      475.19      488.40     18.00 o 
  -4 -23   3      882.31      873.79     25.42 o 
  -3 -23   3      373.11      326.71     20.00 o 
  -2 -23   3       60.23       55.30      9.44 o 
   0 -23   3      270.78      263.31     16.81 o 
   1 -23   3      352.84      370.53     19.77 o 
   2 -23   3      235.16      230.63     15.52 o 
   3 -23   3      571.35      535.37     22.71 o 
   4 -23   3      567.10      586.49     19.07 o 
   5 -23   3      264.38      270.28     12.36 o 
   6 -23   3      457.62      432.19     16.94 o 
   7 -23   3      657.45      639.91     34.33 o 
   8 -23   3      174.29      165.74     14.98 o 
  -9 -22   3       26.11       15.46     10.72 o 
  -8 -22   3       65.63       66.14      8.38 o 
  -7 -22   3       23.97       28.56      4.28 o 
  -6 -22   3       84.38       79.27     12.86 o 
  -5 -22   3      606.60      580.35     30.10 o 
  -4 -22   3      159.10      149.75     20.61 o 
  -3 -22   3      481.85      441.08     22.42 o 
  -2 -22   3     1195.23     1140.63     40.49 o 
  -1 -22   3     1236.88     1223.00     42.32 o 
   0 -22   3     1488.44     1461.51     46.91 o 
   1 -22   3     2210.47     2342.03     65.58 o 
   2 -22   3      967.97      935.23     46.65 o 
   3 -22   3      749.30      699.47     20.99 o 
   4 -22   3      695.99      695.23     56.73 o 
   5 -22   3      302.55      301.68     10.38 o 
   6 -22   3      364.63      367.72     10.48 o 
   7 -22   3       89.43       92.53      8.43 o 
   8 -22   3       62.15       77.92      9.97 o 
 -10 -21   3       56.17       52.84     10.16 o 
  -9 -21   3      177.57      181.28     19.52 o 
  -8 -21   3      440.81      443.02     17.29 o 
  -7 -21   3      207.80      215.03      8.51 o 
  -6 -21   3      177.23      190.00      8.42 o 
  -5 -21   3      185.91      203.08     10.92 o 
  -4 -21   3      139.37      137.61      9.21 o 
  -3 -21   3       88.89       74.95     10.02 o 
  -2 -21   3      280.41      264.87     16.76 o 
  -1 -21   3      338.16      329.23     30.56 o 
   0 -21   3      148.56      160.62     12.32 o 
   1 -21   3      593.24      616.84     25.52 o 
   2 -21   3      540.42      540.43     19.48 o 
   3 -21   3      515.96      544.61     17.42 o 
   4 -21   3     1528.20     1531.41     42.31 o 
   5 -21   3      346.38      331.59     10.79 o 
   6 -21   3      453.15      485.11     11.81 o 
   7 -21   3      505.27      486.98     17.65 o 
   8 -21   3      400.25      398.88     15.97 o 
   9 -21   3      110.01       89.96     11.81 o 
 -10 -20   3        9.93        5.79      6.06 o 
  -9 -20   3       72.04       49.48      6.69 o 
  -8 -20   3      653.43      599.60     26.93 o 
  -7 -20   3      313.26      292.00      9.72 o 
  -6 -20   3     1309.00     1312.17     25.54 o 
  -5 -20   3      684.43      673.57     20.35 o 
  -4 -20   3     1089.64     1085.19     27.89 o 
  -3 -20   3     1679.15     1686.25     37.74 o 
  -2 -20   3      397.07      444.65     21.13 o 
  -1 -20   3     2652.72     2615.04     57.22 o 
   0 -20   3     2382.39     2232.89     63.66 o 
   1 -20   3      614.87      555.42     17.56 o 
   2 -20   3     1425.88     1391.63     31.91 o 
   3 -20   3      498.48      457.89     15.50 o 
   4 -20   3      121.03      118.81      6.40 o 
   5 -20   3      289.85      281.71      9.61 o 
   6 -20   3       70.96       69.95      4.90 o 
   7 -20   3       14.87       12.37      4.60 o 
   8 -20   3       15.70       23.70      5.29 o 
   9 -20   3       64.26       79.37     11.01 o 
 -10 -19   3      520.70      527.04     26.38 o 
  -9 -19   3      660.85      609.27     20.11 o 
  -8 -19   3      906.93      898.58     25.41 o 
  -7 -19   3      375.07      396.44     11.13 o 
  -6 -19   3     1800.58     1819.94     32.01 o 
  -5 -19   3      964.80      907.69     19.74 o 
  -4 -19   3      360.00      337.00     13.43 o 
  -3 -19   3      260.13      267.44     15.70 o 
  -2 -19   3      808.19      816.34     25.85 o 
  -1 -19   3      481.20      482.64     13.16 o 
   0 -19   3      429.08      439.06     19.52 o 
   1 -19   3      395.47      369.72     13.38 o 
   2 -19   3      807.91      781.40     21.32 o 
   3 -19   3      424.07      448.00     12.08 o 
   4 -19   3      601.72      572.69     14.17 o 
   5 -19   3     2215.24     2218.42     36.67 o 
   6 -19   3      730.39      718.69     24.26 o 
   7 -19   3     1731.33     1766.40     81.17 o 
   8 -19   3      689.11      666.34     20.60 o 
   9 -19   3      481.63      491.24     16.46 o 
 -10 -18   3       12.09       12.47      6.55 o 
  -9 -18   3       74.83       80.49      9.99 o 
  -8 -18   3      258.67      299.32     13.06 o 
  -7 -18   3      204.29      203.40      7.54 o 
  -6 -18   3      424.85      418.11     12.76 o 
  -5 -18   3      254.56      245.90      8.85 o 
  -4 -18   3     1453.94     1456.72     32.91 o 
  -3 -18   3     2124.08     2115.56     43.77 o 
  -2 -18   3      793.55      820.14     26.02 o 
  -1 -18   3     2035.80     2045.83     36.86 o 
   0 -18   3     2383.50     2321.88     75.62 o 
   1 -18   3     1792.95     1779.56     32.29 o 
   2 -18   3     1697.56     1674.46     36.12 o 
   3 -18   3     1533.98     1463.13     26.14 o 
   4 -18   3       93.60      101.97      5.71 o 
   5 -18   3      481.77      472.42     12.08 o 
   6 -18   3       34.14       32.53      7.80 o 
   7 -18   3       23.09       22.02      4.62 o 
   8 -18   3      200.79      210.88     10.68 o 
   9 -18   3       12.02        8.12      4.71 o 
 -11 -17   3      120.99      138.26     13.68 o 
 -10 -17   3      365.25      362.39     20.87 o 
  -9 -17   3      444.30      445.58     15.99 o 
  -8 -17   3      278.88      288.48     12.44 o 
  -7 -17   3      376.35      363.53      9.92 o 
  -6 -17   3      340.48      320.25      9.78 o 
  -5 -17   3      190.95      169.29      7.21 o 
  -4 -17   3       94.74       91.27      5.45 o 
  -3 -17   3      225.34      209.81      8.12 o 
  -2 -17   3      187.95      192.47      7.74 o 
  -1 -17   3      631.72      598.54     15.23 o 
   0 -17   3       11.52       11.34      3.88 o 
   1 -17   3      428.16      414.27      9.96 o 
   2 -17   3     1542.83     1525.31     24.19 o 
   3 -17   3      745.00      732.82     15.83 o 
   4 -17   3      890.88      842.86     17.55 o 
   5 -17   3     2006.38     1987.04     32.54 o 
   6 -17   3      818.04      820.97     21.87 o 
   7 -17   3      429.88      430.19     14.92 o 
   8 -17   3      531.96      539.98     29.41 o 
   9 -17   3      285.69      296.41     11.43 o 
  10 -17   3      120.28      129.81     12.68 o 
 -11 -16   3       52.09       57.64      9.56 o 
 -10 -16   3      143.62      146.32     13.21 o 
  -9 -16   3       80.29       74.41      6.77 o 
  -8 -16   3       87.40       91.31      7.28 o 
  -7 -16   3      542.20      533.22     19.06 o 
  -6 -16   3      659.24      639.14     14.42 o 
  -5 -16   3      625.40      613.54     17.37 o 
  -4 -16   3     1669.15     1678.85     30.66 o 
  -3 -16   3     1922.42     1855.68     28.14 o 
  -2 -16   3     3969.49     3830.66     62.26 o 
  -1 -16   3     3369.87     3354.81     45.77 o 
   0 -16   3     3465.87     3421.69     41.63 o 
   1 -16   3     3820.76     3724.83     45.89 o 
   2 -16   3     2787.98     2729.07     54.01 o 
   3 -16   3     1464.50     1423.34     22.53 o 
   4 -16   3     1279.06     1264.82     26.83 o 
   5 -16   3      916.89      888.77     25.80 o 
   6 -16   3      454.99      433.66     17.64 o 
   7 -16   3       96.97      101.53      7.19 o 
   8 -16   3       35.94       44.38      8.88 o 
   9 -16   3      180.51      201.67      8.74 o 
  10 -16   3       23.29       27.97      7.25 o 
 -11 -15   3      285.12      292.99     18.35 o 
 -10 -15   3      639.10      656.61     27.56 o 
  -9 -15   3      288.29      299.86     17.28 o 
  -8 -15   3      556.50      540.41     16.86 o 
  -7 -15   3     1245.29     1239.09     21.50 o 
  -6 -15   3      727.43      726.30     15.39 o 
  -5 -15   3      927.38      913.50     17.96 o 
  -4 -15   3     1219.26     1173.43     19.53 o 
  -3 -15   3     1379.25     1317.38     21.11 o 
  -2 -15   3      267.69      280.71      7.31 o 
  -1 -15   3      277.86      261.89      5.73 o 
   0 -15   3      290.59      267.96      6.45 o 
   1 -15   3      518.72      511.76     12.01 o 
   2 -15   3      842.74      790.44     12.92 o 
   3 -15   3      718.87      713.62     13.36 o 
   4 -15   3     1192.47     1244.07     19.88 o 
   5 -15   3     1713.37     1715.48     28.13 o 
   6 -15   3     1299.57     1271.69     29.23 o 
   7 -15   3     1567.09     1523.20     33.85 o 
   8 -15   3      993.92      964.44     23.80 o 
   9 -15   3      856.24      806.01     20.62 o 
  10 -15   3      902.70      867.63     33.35 o 
 -11 -14   3      178.59      178.52     14.07 o 
 -10 -14   3       53.97       49.48      8.21 o 
  -9 -14   3      184.06      200.56     13.67 o 
  -8 -14   3      945.04      940.93     23.70 o 
  -7 -14   3      236.01      251.27     10.51 o 
  -6 -14   3      988.57      982.79     18.67 o 
  -5 -14   3     3298.48     3130.52     53.55 o 
  -4 -14   3      391.46      411.70      9.33 o 
  -3 -14   3     1722.46     1715.01     22.98 o 
  -2 -14   3     4038.31     4001.31     47.32 o 
  -1 -14   3     1542.62     1549.78     18.80 o 
   0 -14   3     1841.25     1826.78     23.89 o 
   1 -14   3     1723.74     1729.03     21.41 o 
   2 -14   3      291.71      288.36      6.51 o 
   3 -14   3      531.70      526.20     10.51 o 
   4 -14   3      457.97      386.60      8.52 o 
   5 -14   3      383.41      378.38      7.87 o 
   6 -14   3      167.58      162.99      6.20 o 
   7 -14   3       70.25       56.23      5.78 o 
   8 -14   3       10.91       12.58      3.49 o 
   9 -14   3       91.77       91.83      9.65 o 
  10 -14   3       51.84       70.14      9.00 o 
 -12 -13   3      196.24      219.44     15.76 o 
 -11 -13   3      343.83      341.76     19.22 o 
 -10 -13   3      973.88      925.61     34.60 o 
  -9 -13   3      366.99      366.10     18.54 o 
  -8 -13   3     1279.17     1230.90     28.06 o 
  -7 -13   3     1556.42     1513.74     28.54 o 
  -6 -13   3      541.91      495.22     10.08 o 
  -5 -13   3     3093.40     2987.93     41.08 o 
  -4 -13   3      414.92      400.41      8.97 o 
  -3 -13   3      565.31      568.57      9.81 o 
  -2 -13   3      622.51      670.14     10.84 o 
  -1 -13   3      198.55      198.15      4.67 o 
   0 -13   3     1533.36     1578.14     19.01 o 
   1 -13   3     1031.24     1032.09     13.95 o 
   2 -13   3      632.70      612.15     10.39 o 
   3 -13   3     3401.71     3397.58     45.37 o 
   4 -13   3     4218.85     3938.76     51.84 o 
   5 -13   3      575.22      572.09     10.33 o 
   6 -13   3     1419.90     1393.04     49.59 o 
   7 -13   3     1105.37     1061.20     24.79 o 
   8 -13   3      585.36      567.52     16.66 o 
   9 -13   3      385.92      371.97     18.67 o 
  10 -13   3      470.30      495.15     22.48 o 
 -12 -12   3       47.83       49.96      8.56 o 
 -11 -12   3      101.34      105.40     10.85 o 
 -10 -12   3      102.19       92.38      9.85 o 
  -9 -12   3        2.05        0.63      3.58 o 
  -8 -12   3       65.16       71.64      5.12 o 
  -7 -12   3       46.92       48.49      3.50 o 
  -6 -12   3       55.06       52.67      2.84 o 
  -5 -12   3     1058.94     1014.86     16.27 o 
  -4 -12   3     2174.13     2092.68     26.84 o 
  -3 -12   3     2000.93     2002.76     25.63 o 
  -2 -12   3     4273.22     4335.49     45.12 o 
  -1 -12   3     2597.46     2603.76     28.63 o 
   0 -12   3     3355.39     3385.85     58.99 o 
   1 -12   3     5402.66     5514.51     59.09 o 
   2 -12   3     5238.75     5284.56     60.64 o 
   3 -12   3     4858.47     4875.83     62.43 o 
   4 -12   3     3860.93     3871.10     50.51 o 
   5 -12   3     1456.77     1453.98     25.49 o 
   6 -12   3      223.84      224.07      8.88 o 
   7 -12   3      224.62      216.58      8.83 o 
   8 -12   3      101.18       92.82      5.63 o 
   9 -12   3      262.23      255.39     14.70 o 
  10 -12   3       95.86      105.17      9.92 o 
  11 -12   3      142.92      152.80     12.19 o 
 -12 -11   3      176.17      189.19     14.03 o 
 -11 -11   3      336.69      351.17     18.63 o 
 -10 -11   3      609.90      614.55     25.02 o 
  -9 -11   3      613.70      616.16     24.36 o 
  -8 -11   3      338.24      323.05     12.82 o 
  -7 -11   3      514.65      494.71     12.58 o 
  -6 -11   3      240.64      252.40      5.69 o 
  -5 -11   3      602.55      583.98     10.08 o 
  -4 -11   3     1861.11     1804.90     25.74 o 
  -3 -11   3       10.61        8.76      1.88 o 
  -2 -11   3      743.56      761.17     10.37 o 
  -1 -11   3      135.47      117.56      3.39 o 
   0 -11   3      312.12      310.95      7.05 o 
   1 -11   3      401.28      420.45      7.19 o 
   2 -11   3     2509.96     2407.59     29.98 o 
   3 -11   3     1232.53     1154.38     15.93 o 
   4 -11   3      816.60      806.66     13.05 o 
   5 -11   3      993.20     1032.69     26.10 o 
   6 -11   3     1117.33     1104.90     24.12 o 
   7 -11   3      726.56      721.47     17.44 o 
   8 -11   3      916.33      908.41     19.47 o 
   9 -11   3      407.52      409.96     18.43 o 
  10 -11   3      378.30      358.76     17.98 o 
  11 -11   3      182.50      194.10     13.19 o 
 -12 -10   3       21.75       21.16      6.36 o 
 -11 -10   3        0.94        7.40      4.57 o 
 -10 -10   3      185.55      167.40     11.90 o 
  -9 -10   3      259.58      266.41     14.56 o 
  -8 -10   3      222.26      207.87     18.35 o 
  -7 -10   3     1153.96     1159.55     22.47 o 
  -6 -10   3     1033.45     1000.47     15.91 o 
  -5 -10   3     1906.44     1869.07     24.46 o 
  -4 -10   3     3025.10     2896.55     39.31 o 
  -3 -10   3     5585.19     5569.31     63.64 o 
  -2 -10   3     2880.39     2843.14     34.02 o 
  -1 -10   3     3630.08     3580.84     38.27 o 
   0 -10   3     5649.00     5905.32     59.28 o 
   1 -10   3      987.52      980.81     14.67 o 
   2 -10   3     1158.25     1097.03     15.36 o 
   3 -10   3     1519.58     1474.20     19.75 o 
   4 -10   3       69.95       78.96      2.77 o 
   5 -10   3      232.74      199.99      7.94 o 
   6 -10   3      205.68      191.20     13.14 o 
   7 -10   3      162.88      165.33      6.95 o 
   8 -10   3        9.71       11.17      4.13 o 
   9 -10   3       91.23       93.01      8.50 o 
  10 -10   3       80.94       86.05      8.60 o 
  11 -10   3       43.21       38.46      6.61 o 
 -12  -9   3      272.15      278.40     16.22 o 
 -11  -9   3      267.71      287.62     15.98 o 
 -10  -9   3      212.12      227.73     13.25 o 
  -9  -9   3     1033.41     1004.39     33.12 o 
  -8  -9   3     1556.59     1510.79     64.81 o 
  -7  -9   3     1779.12     1735.86     39.16 o 
  -6  -9   3      900.73      898.43     14.18 o 
  -5  -9   3     1625.12     1561.25     22.77 o 
  -4  -9   3      657.29      669.15     10.78 o 
  -3  -9   3     2765.78     2691.90     36.43 o 
  -2  -9   3      686.65      756.54     12.67 o 
  -1  -9   3      437.00      534.38      8.81 o 
   0  -9   3      184.22      205.04      4.67 o 
   1  -9   3      791.60      745.49     11.38 o 
   2  -9   3     2173.56     2201.41     24.77 o 
   3  -9   3      733.40      707.96      8.26 o 
   4  -9   3     2138.02     2118.73     22.53 o 
   5  -9   3     4725.72     4453.16     77.53 o 
   6  -9   3     2434.55     2321.11     43.16 o 
   7  -9   3     1400.05     1404.17     33.01 o 
   8  -9   3     2423.94     2420.71     66.59 o 
   9  -9   3      403.80      403.90     14.61 o 
  10  -9   3      588.55      585.75     22.71 o 
  11  -9   3      451.18      461.84     20.01 o 
 -12  -8   3       35.39       30.59      6.49 o 
 -11  -8   3       43.88       36.95      6.54 o 
 -10  -8   3       52.83       71.02      7.60 o 
  -9  -8   3        3.93        4.32      3.83 o 
  -8  -8   3      530.64      502.43     16.24 o 
  -7  -8   3      247.92      229.44      9.48 o 
  -6  -8   3      516.67      472.25     11.45 o 
  -5  -8   3     1836.28     1843.40     26.07 o 
  -4  -8   3     1677.61     1610.08     23.27 o 
  -3  -8   3     4691.08     4438.21     57.28 o 
  -2  -8   3     4366.49     4547.73     59.57 o 
  -1  -8   3     1510.17     1441.91     16.62 o 
   0  -8   3     4481.68     4403.65     57.64 o 
   1  -8   3      528.37      463.54      7.58 o 
   2  -8   3     4111.36     4344.88     45.43 o 
   3  -8   3     5109.14     5116.86     45.39 o 
   4  -8   3      793.62      816.65     11.68 o 
   5  -8   3      637.36      630.02     12.42 o 
   6  -8   3      429.37      460.16     15.29 o 
   7  -8   3       32.36       31.95      3.82 o 
   8  -8   3       70.94       81.08      7.32 o 
   9  -8   3       13.45        9.15      3.30 o 
  10  -8   3      292.34      316.73     15.14 o 
  11  -8   3      112.59      114.87      9.43 o 
 -12  -7   3      509.86      519.44     22.53 o 
 -11  -7   3      190.24      220.99     12.96 o 
 -10  -7   3     1176.97     1170.78     36.99 o 
  -9  -7   3      776.36      756.84     25.84 o 
  -8  -7   3      143.53      137.86      7.64 o 
  -7  -7   3      364.53      401.04     14.86 o 
  -6  -7   3      791.50      789.03     15.90 o 
  -5  -7   3      120.75      121.28      3.91 o 
  -4  -7   3      184.61      166.96      4.70 o 
  -3  -7   3     1362.85     1416.09     18.73 o 
  -2  -7   3      231.12      297.53      6.33 o 
  -1  -7   3     2874.36     3071.41     32.60 o 
   0  -7   3      639.62      687.18     11.09 o 
   1  -7   3     1234.91     1302.82     17.07 o 
   2  -7   3     3656.61     3655.86     36.09 o 
   3  -7   3     2559.09     2590.66     26.35 o 
   4  -7   3     1742.28     1850.64     25.98 o 
   5  -7   3     2546.83     2603.46     35.38 o 
   6  -7   3      876.17      871.36     18.39 o 
   7  -7   3      950.19      917.98     28.94 o 
   8  -7   3      690.82      699.45     27.97 o 
   9  -7   3      181.52      187.57     17.90 o 
  10  -7   3      195.06      196.30     11.49 o 
  11  -7   3       46.96       51.09      6.48 o 
 -12  -6   3       87.56       87.23      8.82 o 
 -11  -6   3        2.35        1.27      3.25 o 
 -10  -6   3      242.22      227.98     12.53 o 
  -9  -6   3      179.34      186.64     10.83 o 
  -8  -6   3      518.05      510.67     15.71 o 
  -7  -6   3      221.78      203.04      8.58 o 
  -6  -6   3      508.34      539.45     18.89 o 
  -5  -6   3     2186.14     2107.10     28.24 o 
  -4  -6   3     4009.72     4109.56     52.18 o 
  -3  -6   3     2735.05     2695.89     35.02 o 
  -2  -6   3     6244.78     6170.02     92.63 o 
  -1  -6   3     3500.85     3524.27     37.77 o 
   0  -6   3     7249.91     7493.95     85.89 o 
   1  -6   3    12267.56    12539.75    144.94 o 
   2  -6   3     4826.39     4839.50     45.46 o 
   3  -6   3     1730.70     1799.92     18.21 o 
   4  -6   3     4475.20     4448.63     53.03 o 
   5  -6   3      430.31      439.22      8.48 o 
   6  -6   3      476.33      450.11      8.98 o 
   7  -6   3      144.31      156.04      8.61 o 
   8  -6   3       73.25       73.08      5.56 o 
   9  -6   3      192.81      190.95     15.37 o 
  10  -6   3      113.15      125.29      8.83 o 
  11  -6   3       32.23       33.35      5.37 o 
 -12  -5   3       27.35       32.78      6.19 o 
 -11  -5   3      402.23      393.27     17.78 o 
 -10  -5   3      923.26      924.10     29.82 o 
  -9  -5   3      678.24      654.03     22.35 o 
  -8  -5   3     1437.36     1445.53     33.14 o 
  -7  -5   3     2406.16     2316.72     48.44 o 
  -6  -5   3      704.78      656.93     17.20 o 
  -5  -5   3     2846.42     2879.02     36.36 o 
  -4  -5   3     5898.40     6442.09     78.35 o 
  -3  -5   3     1049.65     1153.16     15.53 o 
  -2  -5   3       46.03       65.68      2.75 o 
  -1  -5   3     1542.55     1670.79     19.03 o 
   0  -5   3     2852.25     3016.09     36.65 o 
   1  -5   3      802.90      784.81     10.18 o 
   2  -5   3      684.63      688.97      8.14 o 
   3  -5   3     4170.50     4134.25     43.18 o 
   4  -5   3     2431.34     2364.76     29.19 o 
   5  -5   3      248.47      264.17      5.94 o 
   6  -5   3     2029.97     2055.36     34.53 o 
   7  -5   3     1798.37     1811.75     37.96 o 
   8  -5   3      732.92      713.27     19.10 o 
   9  -5   3     1744.51     1782.36     39.24 o 
  10  -5   3      671.34      698.80     23.15 o 
  11  -5   3      185.04      182.40     10.53 o 
 -12  -4   3       17.45       25.43      5.55 o 
 -11  -4   3       40.29       47.83      6.18 o 
 -10  -4   3      127.91      126.99      9.03 o 
  -9  -4   3      144.85      147.45      9.09 o 
  -8  -4   3      658.24      654.66     18.20 o 
  -7  -4   3     1091.95      971.77     23.91 o 
  -6  -4   3     2240.54     2127.54     44.10 o 
  -5  -4   3     3233.56     3085.90     61.15 o 
  -4  -4   3     1702.40     1762.40     38.31 o 
  -3  -4   3     2615.56     2714.34     33.23 o 
  -2  -4   3     5319.32     5365.48     65.50 o 
  -1  -4   3     4829.08     4918.65     58.21 o 
   0  -4   3     1067.71     1009.51     22.78 o 
   1  -4   3     4163.35     4122.15     41.76 o 
   2  -4   3     3112.09     3101.44     38.72 o 
   3  -4   3      234.91      203.15      4.78 o 
   4  -4   3     2105.86     2161.96     26.82 o 
   5  -4   3     2030.09     2065.77     28.28 o 
   6  -4   3      147.50      161.36      5.25 o 
   7  -4   3      726.72      731.16     16.06 o 
   8  -4   3       14.20       15.10      2.91 o 
   9  -4   3      352.65      367.06     12.36 o 
  10  -4   3       37.71       37.76      4.85 o 
  11  -4   3       72.91       63.10      6.19 o 
 -13  -3   3      521.36      601.47     23.65 o 
 -12  -3   3      321.91      347.29     16.13 o 
 -11  -3   3      849.22      852.68     28.53 o 
 -10  -3   3      591.90      595.15     21.29 o 
  -9  -3   3      246.66      233.66     11.36 o 
  -8  -3   3     1405.73     1324.70     30.90 o 
  -7  -3   3     1802.39     1676.89     36.35 o 
  -6  -3   3      983.22      952.35     23.03 o 
  -5  -3   3     1191.87     1191.00     26.93 o 
  -4  -3   3     1148.12     1125.53     18.23 o 
  -3  -3   3      838.48      826.48     14.80 o 
  -2  -3   3       66.01       73.32      2.36 o 
  -1  -3   3      260.64      269.65      5.03 o 
   0  -3   3     4245.68     4342.87     56.80 o 
   1  -3   3     1453.61     1442.60     16.57 o 
   2  -3   3     4733.98     5165.57     62.76 o 
   3  -3   3     3000.71     3066.57     38.91 o 
   4  -3   3     3381.50     3348.96     42.84 o 
   5  -3   3     4786.43     4778.20     53.73 o 
   6  -3   3     2920.60     2942.12     42.51 o 
   7  -3   3     1798.26     1795.72     32.51 o 
   8  -3   3      594.96      589.89     16.22 o 
   9  -3   3      724.84      720.78     19.07 o 
  10  -3   3      582.75      606.56     19.91 o 
  11  -3   3      226.41      215.06     11.00 o 
 -13  -2   3       30.66       21.28      5.35 o 
 -12  -2   3      251.63      269.42     13.57 o 
 -11  -2   3       54.38       48.93      5.97 o 
 -10  -2   3       29.03       23.41      4.39 o 
  -9  -2   3      199.16      191.78      9.90 o 
  -8  -2   3      113.93      114.43      6.40 o 
  -7  -2   3        6.89       10.60      2.65 o 
  -6  -2   3      636.92      671.70     20.21 o 
  -5  -2   3     1803.93     1767.13     37.79 o 
  -4  -2   3     2099.20     2002.57     59.91 o 
  -3  -2   3     6972.64     7302.47    144.43 o 
  -2  -2   3     4656.40     4851.10     68.04 o 
  -1  -2   3    10897.42    11511.84    182.95 o 
   0  -2   3    27411.02    26954.87    358.11 o 
   1  -2   3     4367.55     4479.29     47.10 o 
   2  -2   3     9619.48    10304.66    123.98 o 
   3  -2   3     2628.79     2556.22     33.15 o 
   4  -2   3     1938.85     2007.16     24.55 o 
   5  -2   3      585.68      599.49     11.05 o 
   6  -2   3      698.64      695.22     14.59 o 
   7  -2   3       79.94       86.50      4.77 o 
   8  -2   3       48.89       53.64      5.27 o 
   9  -2   3      154.95      168.69      7.86 o 
  10  -2   3       70.94       68.04      5.69 o 
  11  -2   3      241.47      264.56     11.66 o 
  12  -2   3      298.32      336.30     13.87 o 
 -13  -1   3      139.31      160.47     10.76 o 
 -12  -1   3      528.31      567.42     21.40 o 
 -11  -1   3      217.29      218.46     11.51 o 
 -10  -1   3      734.09      736.42     23.77 o 
  -9  -1   3     1301.61     1323.57     36.53 o 
  -8  -1   3     1638.84     1624.23     35.79 o 
  -7  -1   3     1267.80     1248.10     27.59 o 
  -6  -1   3     2910.00     2782.22     63.02 o 
  -5  -1   3     1001.15      941.10     26.26 o 
  -4  -1   3      522.68      557.84     14.09 o 
  -3  -1   3      807.03      898.38     17.94 o 
  -2  -1   3     2926.93     3413.54     41.73 o 
  -1  -1   3     1435.98     1488.08     18.20 o 
   0  -1   3      116.89      143.53      3.23 o 
   1  -1   3     1179.85     1183.15     14.92 o 
   2  -1   3     2391.84     2266.69     35.52 o 
   3  -1   3     1607.95     1556.63     19.68 o 
   4  -1   3     1732.77     1791.35     19.58 o 
   5  -1   3     3848.91     3836.98     51.49 o 
   6  -1   3      854.85      848.02     16.45 o 
   7  -1   3     4040.79     4057.38     66.55 o 
   8  -1   3     1198.15     1209.43     24.55 o 
   9  -1   3      864.44      916.78     38.83 o 
  10  -1   3      331.72      369.77     13.20 o 
  11  -1   3      451.08      480.98     16.52 o 
  12  -1   3      132.39      135.61      8.02 o 
 -13   0   3       16.19       15.72      4.74 o 
 -12   0   3        8.62       14.70      4.34 o 
 -11   0   3       39.10       36.59      5.17 o 
 -10   0   3       68.27       68.41      6.11 o 
  -9   0   3      410.90      422.04     15.46 o 
  -8   0   3      114.40      100.21      8.42 o 
  -7   0   3     2345.12     2271.17     61.03 o 
  -6   0   3     1943.06     1973.66     28.87 o 
  -5   0   3     1097.96     1011.84     19.41 o 
  -4   0   3     5024.33     4707.79    101.53 o 
  -3   0   3     5278.71     5236.48    127.11 o 
  -2   0   3      939.95      973.96     14.95 o 
  -1   0   3     3130.06     3156.48     53.97 o 
   0   0   3     5245.45     5278.29     56.64 o 
   1   0   3     6039.47     6207.48     64.73 o 
   2   0   3     4389.63     4521.49     54.63 o 
   3   0   3     5413.99     5520.77     55.97 o 
   4   0   3       18.32       17.51      1.56 o 
   5   0   3      382.46      363.82      7.51 o 
   6   0   3     1020.59     1014.00     19.28 o 
   7   0   3      602.63      604.73     13.20 o 
   8   0   3       32.17       34.57      4.95 o 
   9   0   3        6.47        4.81      2.16 o 
  10   0   3      396.21      412.26     10.34 o 
  11   0   3       48.96       55.27      4.95 o 
  12   0   3       33.61       27.29      3.91 o 
 -13   1   3      148.21      146.20      9.99 o 
 -12   1   3      530.85      589.67     21.14 o 
 -11   1   3      217.55      231.59     11.32 o 
 -10   1   3      722.44      737.29     23.46 o 
  -9   1   3     1302.41     1299.23     35.96 o 
  -8   1   3     1627.63     1610.36     35.55 o 
  -7   1   3     1211.53     1179.08     27.20 o 
  -6   1   3     2897.02     2751.93     45.81 o 
  -5   1   3      992.87      918.24     17.02 o 
  -4   1   3      539.34      567.17     12.10 o 
  -3   1   3      824.43      892.20     25.42 o 
  -2   1   3     2944.14     3371.98     48.00 o 
  -1   1   3     1440.97     1528.98     22.14 o 
   0   1   3      124.84      149.11      2.71 o 
   1   1   3     1196.68     1199.25     13.82 o 
   2   1   3     2403.48     2371.10     25.82 o 
   3   1   3     1626.55     1585.59     17.30 o 
   4   1   3     1725.41     1765.49     25.36 o 
   5   1   3     3862.23     3814.98     51.28 o 
   6   1   3      809.79      794.76     19.90 o 
   7   1   3     4092.17     4154.05     66.42 o 
   8   1   3     1208.53     1235.47     23.55 o 
   9   1   3      851.94      885.22     20.68 o 
  10   1   3      327.94      353.66      9.39 o 
  11   1   3      449.38      479.34     12.55 o 
  12   1   3      127.47      130.99      7.14 o 
 -13   2   3       28.97       25.11      5.23 o 
 -12   2   3      254.22      234.30     12.35 o 
 -11   2   3       55.78       53.72      5.68 o 
 -10   2   3       29.07       30.56      4.51 o 
  -9   2   3      196.50      187.83      9.33 o 
  -8   2   3      105.65      110.36      6.05 o 
  -7   2   3        4.74        6.53      2.13 o 
  -6   2   3      639.09      641.88     14.76 o 
  -5   2   3     1793.44     1816.37     24.70 o 
  -4   2   3     2062.94     1969.26     39.03 o 
  -3   2   3     7061.22     7413.82    133.81 o 
  -2   2   3     4513.48     4711.54     77.25 o 
  -1   2   3    10912.04    11748.60    145.62 o 
   0   2   3    27466.01    26925.39    263.52 o 
   1   2   3     4294.31     4305.29     50.82 o 
   2   2   3     9601.56    10295.47    106.78 o 
   3   2   3     2634.12     2569.90     27.03 o 
   4   2   3     1918.15     1983.00     28.07 o 
   5   2   3      573.89      576.39     10.33 o 
   6   2   3      703.13      689.61     30.01 o 
   7   2   3       79.37       83.32      7.94 o 
   8   2   3       48.65       39.86      8.87 o 
   9   2   3      148.07      131.57      5.55 o 
  10   2   3       71.83       79.39      3.97 o 
  11   2   3      238.86      254.31      7.48 o 
 -13   3   3      515.67      612.76     22.05 o 
 -12   3   3      321.70      354.66     15.14 o 
 -11   3   3      850.95      896.41     27.26 o 
 -10   3   3      594.22      622.22     20.25 o 
  -9   3   3      269.68      256.92     10.80 o 
  -8   3   3     1413.54     1369.83     37.21 o 
  -7   3   3     1799.13     1681.22     59.41 o 
  -6   3   3     1011.62     1024.30     17.24 o 
  -5   3   3     1191.33     1269.68     35.32 o 
  -4   3   3     1125.69     1069.15     18.50 o 
  -3   3   3      841.83      805.71     28.66 o 
  -2   3   3       67.42       72.84      3.13 o 
  -1   3   3      262.18      276.26      7.72 o 
   0   3   3     4206.66     4271.62     51.28 o 
   1   3   3     1433.82     1413.89     19.71 o 
   2   3   3     4678.52     5072.20     63.84 o 
   3   3   3     2921.25     3007.70     32.13 o 
   4   3   3     3392.29     3326.62     51.08 o 
   5   3   3     4812.47     4710.29     76.21 o 
   6   3   3     2971.91     2948.55     90.76 o 
   7   3   3     1805.45     1811.84     46.68 o 
   8   3   3      613.75      702.58     31.97 o 
   9   3   3      716.49      762.05     35.72 o 
  10   3   3      581.95      584.48     23.31 o 
  11   3   3      240.35      249.69     12.71 o 
 -11   4   3       39.99       35.96      4.98 o 
 -10   4   3      129.51      138.08      8.26 o 
  -9   4   3      144.48      149.58      8.17 o 
  -8   4   3      657.66      662.74     19.19 o 
  -7   4   3     1101.91     1023.18     23.60 o 
  -6   4   3     2244.72     2131.93     29.60 o 
  -5   4   3     3244.40     3126.18     41.73 o 
  -4   4   3     1787.56     1863.96     40.87 o 
  -3   4   3     2654.18     2611.31     87.13 o 
  -2   4   3     5364.59     5464.42     93.74 o 
  -1   4   3     4895.39     4882.27     52.71 o 
   0   4   3     1094.94     1014.40     12.65 o 
   1   4   3     4147.17     4059.94     43.34 o 
   2   4   3     3143.68     3131.40     42.60 o 
   3   4   3      247.56      228.86      3.44 o 
   4   4   3     2123.24     2161.60     30.16 o 
   5   4   3     2020.29     2011.89     38.98 o 
   6   4   3      149.99      143.49     12.43 o 
   7   4   3      727.40      671.64     31.73 o 
   8   4   3       14.34       12.93      6.71 o 
   9   4   3      345.20      372.67     23.98 o 
  10   4   3       38.18       39.88      6.21 o 
 -12   5   3       28.61       16.91      4.42 o 
 -11   5   3      419.97      434.87     16.28 o 
 -10   5   3      920.18      923.29     27.62 o 
  -9   5   3      669.43      635.46     20.46 o 
  -8   5   3     1427.65     1391.20     38.02 o 
  -7   5   3     2420.86     2311.90     39.55 o 
  -6   5   3      687.21      655.11     11.08 o 
  -5   5   3     2861.25     2896.88     36.14 o 
  -4   5   3     6010.46     6518.81    116.33 o 
  -3   5   3     1028.38     1096.58     20.16 o 
  -2   5   3       47.85       77.53      4.74 o 
  -1   5   3     1540.98     1651.58     21.23 o 
   0   5   3     2892.45     3057.26     31.88 o 
   1   5   3      815.03      785.38      9.90 o 
   2   5   3      693.86      700.25      8.26 o 
   3   5   3     4198.17     4154.74     40.52 o 
   4   5   3     2403.95     2351.95     30.19 o 
   5   5   3      254.98      267.66      5.38 o 
   6   5   3     2011.24     1966.41     45.30 o 
   7   5   3     1775.36     1781.75     62.04 o 
   8   5   3      724.73      761.22     34.38 o 
   9   5   3     1746.61     1832.69     65.92 o 
  10   5   3      665.70      668.23     27.33 o 
 -12   6   3       89.59       97.79      7.85 o 
 -11   6   3        2.47        1.15      3.06 o 
 -10   6   3      240.27      246.17     11.35 o 
  -9   6   3      176.57      188.17      9.44 o 
  -8   6   3      521.86      500.78     13.61 o 
  -7   6   3      209.07      198.67      6.81 o 
  -6   6   3      472.26      482.91      9.03 o 
  -5   6   3     2181.82     2102.97     31.65 o 
  -4   6   3     3865.23     4092.41     54.17 o 
  -3   6   3     2703.67     2630.21     35.59 o 
  -2   6   3     6229.81     6419.95    117.60 o 
  -1   6   3     3484.30     3439.42     40.80 o 
   0   6   3     7217.08     7300.14     74.41 o 
   1   6   3    12371.40    12572.95    129.41 o 
   2   6   3     4859.98     4888.08     47.32 o 
   3   6   3     1736.05     1813.53     18.83 o 
   4   6   3     4513.85     4564.35     54.77 o 
   5   6   3      440.05      440.68      9.40 o 
   6   6   3      481.03      464.62     22.52 o 
   7   6   3      144.17      133.54     13.11 o 
   8   6   3       70.57       67.58     10.79 o 
   9   6   3      197.42      213.76     18.10 o 
  10   6   3      115.59      138.95     11.19 o 
 -12   7   3      500.32      557.77     19.99 o 
 -11   7   3      189.54      181.91     10.25 o 
 -10   7   3     1193.46     1203.81     34.34 o 
  -9   7   3      765.79      756.77     23.68 o 
  -8   7   3      145.71      135.87      6.47 o 
  -7   7   3      361.77      368.03     10.10 o 
  -6   7   3      801.85      802.54     13.21 o 
  -5   7   3      114.33      107.69      3.55 o 
  -4   7   3      197.91      191.74      5.15 o 
  -3   7   3     1340.49     1424.24     23.68 o 
  -2   7   3      231.70      299.68      6.41 o 
  -1   7   3     2875.43     3113.37     36.31 o 
   0   7   3      626.39      660.39      7.79 o 
   1   7   3     1197.83     1233.52     13.64 o 
   2   7   3     3605.54     3644.91     36.19 o 
   3   7   3     2588.74     2621.33     26.45 o 
   4   7   3     1730.08     1850.77     19.28 o 
   5   7   3     2558.87     2548.71     40.74 o 
   6   7   3      900.96      900.14     28.56 o 
   7   7   3      969.98      993.60     29.12 o 
   8   7   3      672.71      728.37     34.01 o 
   9   7   3      186.85      206.95     17.74 o 
  10   7   3      198.94      221.41     14.61 o 
 -12   8   3       34.38       39.38      5.67 o 
 -11   8   3       42.99       40.03      5.26 o 
 -10   8   3       53.35       39.84      5.10 o 
  -9   8   3        4.12       10.59      2.96 o 
  -8   8   3      546.06      540.53     20.21 o 
  -7   8   3      245.55      210.98      7.35 o 
  -6   8   3      534.96      505.51      9.48 o 
  -5   8   3     1866.22     1906.30     24.71 o 
  -4   8   3     1684.51     1671.22     27.72 o 
  -3   8   3     4676.30     4545.13     58.44 o 
  -2   8   3     4401.81     4590.89     47.74 o 
  -1   8   3     1476.10     1434.85     17.91 o 
   0   8   3     4450.50     4437.14     44.71 o 
   1   8   3      477.64      413.54      6.31 o 
   2   8   3     4037.17     4218.47     35.86 o 
   3   8   3     5068.16     5096.35     49.87 o 
   4   8   3      794.44      784.55      9.89 o 
   5   8   3      631.98      621.34     14.99 o 
   6   8   3      422.50      452.98     11.85 o 
   7   8   3       32.49       32.57      6.70 o 
   8   8   3       71.81       83.60      4.54 o 
   9   8   3       14.92       16.97      2.43 o 
  10   8   3      282.63      308.33     18.23 o 
 -12   9   3      275.68      304.55     13.94 o 
 -11   9   3      264.34      281.24     13.29 o 
 -10   9   3      208.65      203.15     10.89 o 
  -9   9   3     1030.61     1038.32     50.50 o 
  -8   9   3     1539.02     1533.51     32.94 o 
  -7   9   3     1769.80     1739.96     32.13 o 
  -6   9   3      936.75      940.93     19.10 o 
  -5   9   3     1620.02     1591.09     30.82 o 
  -4   9   3      677.53      700.63     10.27 o 
  -3   9   3     2775.21     2793.92     63.47 o 
  -2   9   3      688.76      749.17      9.43 o 
  -1   9   3      445.45      531.87      9.53 o 
   0   9   3      189.78      217.56      4.01 o 
   1   9   3      785.99      739.70      8.37 o 
   2   9   3     2164.85     2168.59     20.73 o 
   3   9   3      722.62      700.77      8.99 o 
   4   9   3     2136.81     2097.41     24.77 o 
   5   9   3     4722.87     4471.78     83.31 o 
   6   9   3     2425.38     2337.21     45.73 o 
   7   9   3     1406.92     1443.60     30.10 o 
   8   9   3     2419.45     2546.89     49.70 o 
   9   9   3      412.78      414.52     26.23 o 
  10   9   3      589.86      581.18     14.62 o 
 -12  10   3       22.18       23.50      4.93 o 
 -11  10   3        1.10        4.47      3.56 o 
 -10  10   3      184.31      196.97      8.86 o 
  -9  10   3      259.70      263.57     10.13 o 
  -8  10   3      216.83      202.35      8.59 o 
  -7  10   3     1135.52     1150.44     23.40 o 
  -6  10   3     1034.91     1020.88     20.84 o 
  -5  10   3     1889.15     1837.41     33.24 o 
  -4  10   3     3009.63     2967.02     29.16 o 
  -3  10   3     5588.84     5563.58     67.44 o 
  -2  10   3     2867.57     2825.46     39.47 o 
  -1  10   3     3699.98     3686.61     48.41 o 
   0  10   3     5590.03     5636.12     65.02 o 
   1  10   3     1047.22     1033.15     12.63 o 
   2  10   3     1187.60     1128.22     10.76 o 
   3  10   3     1563.21     1549.03     19.74 o 
   4  10   3       79.23       86.59      4.32 o 
   5  10   3      234.44      220.92      7.83 o 
   6  10   3      207.35      200.41      7.46 o 
   7  10   3      162.25      169.60      6.91 o 
   8  10   3        9.55       16.68      2.81 o 
   9  10   3       88.85       94.90      5.18 o 
  10  10   3       86.02       91.95      5.21 o 
 -12  11   3      173.28      197.04     11.52 o 
 -11  11   3      344.02      360.97     15.83 o 
 -10  11   3      598.77      611.16     17.78 o 
  -9  11   3      629.83      627.67     17.67 o 
  -8  11   3      335.59      311.41     11.22 o 
  -7  11   3      499.01      472.74     12.86 o 
  -6  11   3      215.24      235.66      8.97 o 
  -5  11   3      581.48      579.99     13.88 o 
  -4  11   3     1822.58     1769.01     20.30 o 
  -3  11   3       12.45       16.60      2.97 o 
  -2  11   3      739.46      748.03      9.57 o 
  -1  11   3      132.72      121.71      3.36 o 
   0  11   3      304.70      291.05      5.17 o 
   1  11   3      400.46      415.72      6.34 o 
   2  11   3     2546.69     2438.96     23.83 o 
   3  11   3     1190.40     1114.81     20.90 o 
   4  11   3      837.29      830.52     16.42 o 
   5  11   3      987.92     1040.35     23.63 o 
   6  11   3     1122.08     1083.60     24.77 o 
   7  11   3      702.63      698.00     17.95 o 
   8  11   3      910.55      907.74     21.96 o 
   9  11   3      396.49      397.27     25.09 o 
  10  11   3      364.80      377.81     13.70 o 
  11  11   3      177.12      192.50      9.11 o 
 -12  12   3       47.05       46.74      6.24 o 
 -11  12   3      102.43      111.73      8.88 o 
 -10  12   3      101.85      108.66      7.99 o 
  -9  12   3        2.53       10.96      3.19 o 
  -8  12   3       60.76       60.27      5.41 o 
  -7  12   3       41.18       48.47      4.29 o 
  -6  12   3       59.53       62.34      4.52 o 
  -5  12   3      992.31      927.19     20.25 o 
  -4  12   3     2211.24     2133.96     27.24 o 
  -3  12   3     1996.65     2016.77     21.62 o 
  -2  12   3     4197.60     4226.96     42.39 o 
  -1  12   3     2567.95     2556.48     26.36 o 
   0  12   3     3351.90     3412.60     36.97 o 
   1  12   3     5340.22     5381.55     60.19 o 
   2  12   3     5231.60     5206.43     58.67 o 
   3  12   3     4849.12     4795.49     66.05 o 
   4  12   3     3817.30     3845.03     57.58 o 
   5  12   3     1467.50     1416.95     31.28 o 
   6  12   3      222.59      216.85      8.59 o 
   7  12   3      226.42      213.74      8.70 o 
   8  12   3       99.78      106.78      5.93 o 
   9  12   3      261.36      255.56     11.90 o 
  10  12   3       95.68       93.12      6.93 o 
 -12  13   3      194.57      217.94     12.83 o 
 -11  13   3      335.80      374.39     16.93 o 
 -10  13   3      968.63      993.47     32.61 o 
  -9  13   3      361.47      380.68     29.01 o 
  -8  13   3     1284.47     1229.03     31.32 o 
  -7  13   3     1550.20     1464.51     33.56 o 
  -6  13   3      544.60      517.25     13.64 o 
  -5  13   3     3095.23     3000.81     51.52 o 
  -4  13   3      428.73      419.93      8.05 o 
  -3  13   3      572.84      574.35      8.30 o 
  -2  13   3      627.69      671.72      9.80 o 
  -1  13   3      197.81      204.87      3.87 o 
   0  13   3     1528.22     1558.73     16.89 o 
   1  13   3     1019.38     1003.36     13.82 o 
   2  13   3      650.48      613.70     10.32 o 
   3  13   3     3389.78     3368.55     51.64 o 
   4  13   3     4198.20     3927.22     59.05 o 
   5  13   3      577.29      563.33     10.51 o 
   6  13   3     1406.63     1379.71     30.94 o 
   7  13   3     1115.89     1109.10     26.04 o 
   8  13   3      615.73      614.75     14.85 o 
   9  13   3      391.08      386.69     12.63 o 
  10  13   3      482.70      502.99     17.98 o 
 -11  14   3      178.88      192.23     12.16 o 
 -10  14   3       55.06       56.53      5.92 o 
  -9  14   3      183.84      189.84      9.48 o 
  -8  14   3      946.59      946.73     24.61 o 
  -7  14   3      244.05      246.25     10.49 o 
  -6  14   3     1005.34     1022.48     22.14 o 
  -5  14   3     3301.96     3155.06     54.28 o 
  -4  14   3      402.07      417.44     18.33 o 
  -3  14   3     1738.65     1746.28     19.41 o 
  -2  14   3     4013.20     3991.89     39.91 o 
  -1  14   3     1529.06     1513.20     15.91 o 
   0  14   3     1812.50     1813.13     19.31 o 
   1  14   3     1698.70     1686.13     21.28 o 
   2  14   3      268.45      259.27      5.49 o 
   3  14   3      538.72      504.94     11.76 o 
   4  14   3      453.87      376.48     10.33 o 
   5  14   3      384.01      368.23      8.80 o 
   6  14   3      165.18      171.98     14.21 o 
   7  14   3       70.46       60.97      7.29 o 
   8  14   3       10.01       10.99      2.83 o 
   9  14   3       93.48       94.41      6.47 o 
  10  14   3       48.30       54.87      6.13 o 
 -11  15   3      285.86      312.33     16.09 o 
 -10  15   3      625.69      607.70     19.28 o 
  -9  15   3      286.14      301.23     13.03 o 
  -8  15   3      556.17      540.45     17.32 o 
  -7  15   3     1247.23     1251.17     30.23 o 
  -6  15   3      723.65      744.64     18.05 o 
  -5  15   3      908.86      872.87     20.11 o 
  -4  15   3     1196.55     1176.61     20.29 o 
  -3  15   3     1362.05     1296.84     18.90 o 
  -2  15   3      269.38      272.68      5.33 o 
  -1  15   3      276.92      261.00      5.42 o 
   0  15   3      294.84      278.17      5.59 o 
   1  15   3      530.57      522.10     10.15 o 
   2  15   3      819.36      788.61     11.64 o 
   3  15   3      741.15      751.71     17.52 o 
   4  15   3     1221.96     1221.62     22.38 o 
   5  15   3     1690.71     1749.80     28.89 o 
   6  15   3     1296.90     1286.79     41.58 o 
   7  15   3     1568.27     1571.75     32.02 o 
   8  15   3      968.21      992.98     23.43 o 
   9  15   3      844.29      810.48     21.85 o 
 -11  16   3       52.75       55.79      7.58 o 
 -10  16   3      141.73      162.00      9.61 o 
  -9  16   3       77.07       80.89      7.02 o 
  -8  16   3       83.86       93.48      7.26 o 
  -7  16   3      522.96      520.06     12.34 o 
  -6  16   3      642.62      644.04     16.80 o 
  -5  16   3      607.03      615.95     15.96 o 
  -4  16   3     1657.04     1648.42     27.66 o 
  -3  16   3     1856.74     1845.12     22.58 o 
  -2  16   3     4011.28     3937.50     45.79 o 
  -1  16   3     3393.59     3291.09     45.37 o 
   0  16   3     3493.69     3390.21     39.41 o 
   1  16   3     3878.63     3840.78     43.32 o 
   2  16   3     2781.81     2750.94     32.32 o 
   3  16   3     1487.14     1420.37     33.43 o 
   4  16   3     1294.37     1260.19     26.39 o 
   5  16   3      928.07      902.64     19.54 o 
   6  16   3      455.47      442.38     14.86 o 
   7  16   3       97.29       93.83      6.01 o 
   8  16   3       37.51       52.80      8.65 o 
   9  16   3      185.01      184.67     11.50 o 
 -11  17   3      122.37      154.59     11.77 o 
 -10  17   3      370.52      411.81     19.37 o 
  -9  17   3      443.81      448.49     16.34 o 
  -8  17   3      276.63      288.51     12.62 o 
  -7  17   3      394.82      389.28     10.40 o 
  -6  17   3      329.13      322.56     12.88 o 
  -5  17   3      202.13      188.83      8.23 o 
  -4  17   3       99.36      110.55      5.17 o 
  -3  17   3      228.61      205.36      5.64 o 
  -2  17   3      188.29      191.99      5.94 o 
  -1  17   3      633.80      600.80     11.57 o 
   0  17   3        9.31       10.33      2.06 o 
   1  17   3      437.74      428.38      9.02 o 
   2  17   3     1562.83     1543.25     21.85 o 
   3  17   3      738.86      748.61     21.23 o 
   4  17   3      901.98      884.20     20.26 o 
   5  17   3     1957.18     1965.81     37.83 o 
   6  17   3      810.47      756.36     21.71 o 
   7  17   3      412.27      405.62     14.59 o 
   8  17   3      550.40      565.41     17.84 o 
 -10  18   3       12.46       18.03      5.45 o 
  -9  18   3       76.11       75.85      7.29 o 
  -8  18   3      268.91      300.95     20.46 o 
  -7  18   3      210.38      214.31      7.66 o 
  -6  18   3      432.06      437.82     15.65 o 
  -5  18   3      258.58      226.49     10.90 o 
  -4  18   3     1440.22     1430.65     23.01 o 
  -3  18   3     2117.40     2104.99     33.26 o 
  -2  18   3      768.55      775.79     13.92 o 
  -1  18   3     1978.76     1980.95     28.17 o 
   0  18   3     2337.99     2288.24     36.15 o 
   1  18   3     1770.55     1740.87     24.93 o 
   2  18   3     1698.94     1611.01     23.22 o 
   3  18   3     1519.68     1434.90     30.86 o 
   4  18   3       83.72       93.96      8.88 o 
   5  18   3      484.00      486.08     11.96 o 
   6  18   3       37.11       41.13      5.26 o 
   7  18   3       22.65       16.74      6.09 o 
   8  18   3      200.57      196.75     18.27 o 
 -10  19   3      511.82      512.93     23.41 o 
  -9  19   3      664.79      648.67     21.15 o 
  -8  19   3      905.14      920.48     26.31 o 
  -7  19   3      382.34      386.63     11.06 o 
  -6  19   3     1802.82     1788.65     62.30 o 
  -5  19   3      968.15      984.44     72.42 o 
  -4  19   3      358.38      361.25     10.41 o 
  -3  19   3      263.25      269.13      8.15 o 
  -2  19   3      808.95      794.64     14.32 o 
  -1  19   3      478.85      502.73     10.56 o 
   0  19   3      419.15      397.68     10.47 o 
   1  19   3      385.66      375.40      9.78 o 
   2  19   3      806.45      817.36     13.82 o 
   3  19   3      424.97      436.34     12.07 o 
   4  19   3      605.74      590.27     14.30 o 
   5  19   3     2226.49     2203.54     37.36 o 
   6  19   3      758.01      751.54     31.01 o 
   7  19   3     1726.20     1700.50     40.39 o 
   8  19   3      697.78      719.13     36.96 o 
 -10  20   3        9.76       18.68      6.13 o 
  -9  20   3       70.50       83.89     16.24 o 
  -8  20   3      639.96      650.07     21.42 o 
  -7  20   3      307.34      299.16     10.34 o 
  -6  20   3     1305.94     1292.10     64.92 o 
  -5  20   3      681.79      690.66     27.44 o 
  -4  20   3     1103.69     1097.88     23.39 o 
  -3  20   3     1696.48     1667.79     28.15 o 
  -2  20   3      404.46      414.92     11.38 o 
  -1  20   3     2690.75     2601.86     40.86 o 
   0  20   3     2415.46     2302.79     36.59 o 
   1  20   3      648.64      598.20     13.18 o 
   2  20   3     1432.77     1376.39     23.71 o 
   3  20   3      512.94      449.79     20.04 o 
   4  20   3      123.59      115.50      6.19 o 
   5  20   3      300.02      298.07      9.53 o 
   6  20   3       68.52       73.53      4.55 o 
   7  20   3       15.27       15.27      7.80 o 
 -10  21   3       58.19       84.97     10.29 o 
  -9  21   3      179.00      201.24     14.48 o 
  -8  21   3      428.60      454.34     17.84 o 
  -7  21   3      200.19      210.55     12.67 o 
  -6  21   3      172.31      164.23     13.13 o 
  -5  21   3      173.87      166.65     12.94 o 
  -4  21   3      130.91      122.55      6.10 o 
  -3  21   3       89.38       91.95      5.23 o 
  -2  21   3      281.50      284.83      8.82 o 
  -1  21   3      342.89      348.40     10.11 o 
   0  21   3      149.73      136.85      6.27 o 
   1  21   3      599.31      596.42     13.65 o 
   2  21   3      539.81      526.19     12.08 o 
   3  21   3      509.57      465.91     21.40 o 
   4  21   3     1506.03     1499.56     45.60 o 
   5  21   3      350.57      353.01     24.28 o 
   6  21   3      461.17      487.29     13.77 o 
   7  21   3      494.00      443.12     28.91 o 
  -9  22   3       25.55       32.48      7.55 o 
  -8  22   3       66.05       69.34      7.81 o 
  -7  22   3       26.68       28.50      6.46 o 
  -6  22   3       85.38       79.86      9.81 o 
  -5  22   3      605.27      618.22     26.52 o 
  -4  22   3      151.10      149.15      8.54 o 
  -3  22   3      462.95      451.83     18.84 o 
  -2  22   3     1181.10     1175.92     22.12 o 
  -1  22   3     1217.28     1242.46     38.66 o 
   0  22   3     1491.10     1477.08     26.35 o 
   1  22   3     2194.72     2225.26     36.36 o 
   2  22   3      963.89      946.96     18.21 o 
   3  22   3      760.90      689.15     27.30 o 
   4  22   3      686.07      675.61     26.04 o 
   5  22   3      294.76      298.90     12.47 o 
   6  22   3      370.28      379.01     15.69 o 
   7  22   3       89.84       87.56     14.29 o 
  -9  23   3      164.65      176.72     14.49 o 
  -8  23   3      304.04      309.14     20.54 o 
  -7  23   3      729.10      721.01     22.59 o 
  -6  23   3      185.95      160.73      9.07 o 
  -5  23   3      483.30      499.73     23.91 o 
  -4  23   3      894.01      859.59     20.05 o 
  -3  23   3      374.57      379.90     11.39 o 
  -2  23   3       61.34       68.49      4.93 o 
  -1  23   3        4.76        6.82      2.69 o 
   0  23   3      264.13      277.89     11.73 o 
   1  23   3      347.64      350.81     10.34 o 
   2  23   3      228.67      218.16      7.56 o 
   3  23   3      568.15      522.55     23.44 o 
   4  23   3      572.41      560.95     23.67 o 
   5  23   3      271.02      281.57     14.71 o 
   6  23   3      453.04      448.73     15.74 o 
   7  23   3      665.69      697.46     38.05 o 
  -8  24   3      296.24      298.23      9.54 o 
  -7  24   3      286.98      280.75     11.63 o 
  -6  24   3      362.69      361.00     13.77 o 
  -5  24   3      852.48      803.68     33.51 o 
  -4  24   3      393.51      412.63     12.11 o 
  -3  24   3      973.47      991.28     19.77 o 
  -2  24   3      675.26      670.23     27.55 o 
  -1  24   3      569.27      595.29     22.61 o 
   0  24   3      393.27      383.79     11.32 o 
   1  24   3      856.54      847.12     17.84 o 
   2  24   3      191.32      176.07      6.87 o 
   3  24   3       42.47       41.76      7.85 o 
   4  24   3      363.73      351.51     18.07 o 
   5  24   3       41.71       46.54      7.06 o 
   6  24   3        5.49        7.63      3.68 o 
  -8  25   3      406.60      393.48     22.73 o 
  -7  25   3      436.87      414.78     17.00 o 
  -6  25   3      452.31      430.12     17.63 o 
  -5  25   3       65.99       58.89      9.47 o 
  -4  25   3      335.01      333.51     10.66 o 
  -3  25   3      135.25      141.86      6.66 o 
  -2  25   3      215.07      234.74     16.22 o 
  -1  25   3       80.92       74.40      6.14 o 
   0  25   3      202.96      220.81      8.54 o 
   1  25   3      200.37      174.59      7.40 o 
   2  25   3      578.99      588.91     13.70 o 
   3  25   3      952.63      946.80     34.91 o 
   4  25   3      569.88      554.94     24.48 o 
   5  25   3      559.62      576.18     23.53 o 
   6  25   3      348.87      331.71     13.96 o 
  -8  26   3       47.77       39.70      9.12 o 
  -7  26   3       56.93       56.97      6.32 o 
  -6  26   3      144.65      155.55     19.50 o 
  -5  26   3      164.24      146.86     14.24 o 
  -4  26   3      401.74      403.80     10.45 o 
  -3  26   3      590.84      571.83     16.66 o 
  -2  26   3      585.73      548.20     16.90 o 
  -1  26   3      954.26      970.47     20.69 o 
   0  26   3     1282.12     1279.17     24.83 o 
   1  26   3      568.79      560.90     14.15 o 
   2  26   3      838.96      840.94     17.48 o 
   3  26   3      691.73      715.44     30.10 o 
   4  26   3      237.79      229.76     15.18 o 
   5  26   3      193.07      178.04     12.79 o 
   6  26   3       95.01       87.27      7.70 o 
  -7  27   3       75.84       65.03     10.95 o 
  -6  27   3      135.62      142.95      9.53 o 
  -5  27   3       38.41       33.51      7.88 o 
  -4  27   3       48.05       54.11      3.91 o 
  -3  27   3       12.16       18.49      4.20 o 
  -2  27   3       86.27       99.04      7.76 o 
  -1  27   3       60.32       54.99      6.00 o 
   0  27   3       84.69       76.52      5.76 o 
   1  27   3      120.21      132.10      6.88 o 
   2  27   3      551.64      578.74     13.66 o 
   3  27   3      125.30      111.13     11.94 o 
   4  27   3      147.70      155.62     12.94 o 
   5  27   3      534.59      548.61     23.48 o 
   6  27   3      304.37      325.26     14.23 o 
  -6  28   3      243.63      278.68     19.64 o 
  -5  28   3      366.03      365.82     29.26 o 
  -4  28   3      569.85      602.26     20.56 o 
  -3  28   3      837.99      814.69     21.15 o 
  -2  28   3      412.93      401.83     14.23 o 
  -1  28   3      616.97      625.14     18.69 o 
   0  28   3      285.67      284.73     10.33 o 
   1  28   3      264.84      275.92      9.75 o 
   2  28   3      250.65      269.36      8.72 o 
   3  28   3      217.49      244.87     17.00 o 
   4  28   3       49.17       48.08      8.71 o 
  -6  29   3      205.50      222.64     18.39 o 
  -5  29   3      217.11      201.58     11.77 o 
  -4  29   3       60.65       62.30      8.89 o 
  -3  29   3      251.60      264.13     10.89 o 
  -2  29   3       13.77        9.72      3.97 o 
  -1  29   3       20.91       16.50      4.51 o 
   0  29   3        2.05        3.83      3.17 o 
   1  29   3       43.06       43.50      6.80 o 
   2  29   3      512.19      512.18     21.91 o 
   3  29   3       96.68      101.26     12.10 o 
   4  29   3      565.71      563.16     26.33 o 
  -5  30   3       96.50       97.31     13.39 o 
  -4  30   3      248.28      251.24     13.10 o 
  -3  30   3      467.77      462.15     14.80 o 
  -2  30   3      714.79      719.18     20.66 o 
  -1  30   3      365.92      369.86     14.05 o 
   0  30   3      598.85      620.84     16.26 o 
   1  30   3      535.71      539.95     14.35 o 
   2  30   3      504.78      536.20     12.82 o 
   3  30   3      657.13      701.70     31.41 o 
  -4  31   3       59.56       53.27     10.64 o 
  -3  31   3       24.42       23.35      4.07 o 
  -2  31   3        6.86       10.49      4.28 o 
  -1  31   3       60.59       63.35     18.16 o 
   0  31   3      262.36      268.96     10.38 o 
   1  31   3      199.18      200.59      8.71 o 
   2  31   3      416.47      429.73     17.29 o 
  -2  32   3      415.43      427.02     15.92 o 
  -1  32   3      359.30      364.73     27.83 o 
   0  32   3      276.60      292.04     11.28 o 
   1  32   3      526.22      538.86     34.79 o 
  -3 -31   4      334.84      312.42     22.73 o 
   1 -31   4      151.90      184.98     17.34 o 
   2 -31   4       98.87       85.70     13.33 o 
  -4 -30   4       55.80       63.52     12.25 o 
  -3 -30   4      139.19      119.61     15.14 o 
   0 -30   4      277.09      296.27     20.79 o 
   1 -30   4      391.44      348.21     22.88 o 
   2 -30   4      135.25      130.71     14.80 o 
   3 -30   4      279.63      222.95     17.75 o 
  -5 -29   4      109.07      116.30     14.16 o 
  -4 -29   4      184.31      229.41     18.52 o 
  -3 -29   4      382.30      368.38     23.92 o 
   0 -29   4      617.67      595.12     30.23 o 
   1 -29   4       41.69       38.15      9.76 o 
   2 -29   4       79.30       91.84     12.81 o 
   3 -29   4       40.11       36.72      9.63 o 
   4 -29   4       61.98       70.28     11.02 o 
  -6 -28   4       86.32       87.36     12.30 o 
  -5 -28   4       27.63       27.42      9.07 o 
  -4 -28   4      157.36      145.75     15.25 o 
  -3 -28   4       37.62       38.06     10.23 o 
  -2 -28   4      345.41      371.38     23.25 o 
   0 -28   4      162.62      131.45     14.36 o 
   1 -28   4      411.83      406.11     23.62 o 
   2 -28   4     1010.80      968.72     39.44 o 
   3 -28   4      293.53      283.60     19.57 o 
   4 -28   4      540.55      550.83     20.47 o 
   5 -28   4      348.21      346.32     15.27 o 
  -7 -27   4      733.60      766.26     23.99 o 
  -6 -27   4      886.83      920.09     27.89 o 
  -5 -27   4      195.09      194.29     16.43 o 
  -4 -27   4      927.68      975.63     39.49 o 
  -3 -27   4      924.51      964.45     39.63 o 
  -2 -27   4      148.94      156.72     15.76 o 
   0 -27   4      879.17      895.75     36.54 o 
   1 -27   4       66.00       65.87     10.58 o 
   2 -27   4      130.69      132.11     13.89 o 
   3 -27   4       48.24       62.85     10.57 o 
   4 -27   4      103.82      103.51     14.94 o 
   5 -27   4       25.38       23.07      5.83 o 
  -7 -26   4       13.83       12.38      5.20 o 
  -6 -26   4       78.54       68.42      8.41 o 
  -5 -26   4      116.61      111.31     13.08 o 
  -4 -26   4        3.92        1.22      6.10 o 
  -3 -26   4       27.09       20.54      7.60 o 
  -2 -26   4      146.90      123.81     14.24 o 
   0 -26   4      151.62      147.32     14.47 o 
   1 -26   4      670.65      714.67     31.22 o 
   2 -26   4      442.40      417.37     22.95 o 
   3 -26   4      711.79      724.04     31.21 o 
   4 -26   4      399.65      385.82     16.33 o 
   5 -26   4     1008.42     1035.15     27.94 o 
  -7 -25   4      400.30      413.41     16.57 o 
  -6 -25   4      477.06      493.29     18.68 o 
  -5 -25   4     1252.36     1282.85     45.93 o 
  -4 -25   4      941.84      950.73     37.62 o 
  -3 -25   4      463.85      458.34     24.74 o 
  -2 -25   4     1187.61     1196.16     44.57 o 
   0 -25   4      280.15      290.43     18.58 o 
   1 -25   4      127.57      127.89     13.13 o 
   2 -25   4       85.74      106.65     11.95 o 
   3 -25   4       67.22       43.20      6.64 o 
   4 -25   4      109.38      103.99     14.56 o 
   5 -25   4       33.63       25.50      5.63 o 
   6 -25   4      462.55      452.88     27.34 o 
  -8 -24   4       84.11       92.70     14.09 o 
  -7 -24   4      106.26      105.57      8.71 o 
  -6 -24   4       19.90       27.50     15.62 o 
  -5 -24   4      100.86       89.92      8.91 o 
  -4 -24   4      337.54      342.02     20.87 o 
  -3 -24   4      692.69      672.32     30.55 o 
  -2 -24   4      703.03      755.84     32.19 o 
   0 -24   4     1260.53     1270.67     43.73 o 
   1 -24   4     1249.08     1183.21     42.61 o 
   2 -24   4      745.52      671.72     29.77 o 
   3 -24   4     1086.11     1078.18     28.92 o 
   4 -24   4      630.06      614.83     23.89 o 
   5 -24   4      427.18      430.04     20.17 o 
   6 -24   4      355.79      335.08     22.96 o 
   7 -24   4      330.79      343.32     21.82 o 
  -8 -23   4      378.96      409.96     25.99 o 
  -7 -23   4      385.92      381.06     15.13 o 
  -6 -23   4      391.05      366.01     31.52 o 
  -5 -23   4     1174.27     1189.12     31.51 o 
  -4 -23   4     1357.83     1350.63     47.03 o 
  -3 -23   4      673.29      692.59     30.32 o 
  -2 -23   4      851.91      882.32     34.84 o 
   0 -23   4      120.32      113.24     11.96 o 
   1 -23   4      758.92      755.51     30.30 o 
   2 -23   4      175.94      175.92     13.92 o 
   3 -23   4        4.00        6.52      4.13 o 
   4 -23   4       37.75       42.55      6.28 o 
   5 -23   4       99.55      102.79      9.71 o 
   6 -23   4      570.12      638.41     30.94 o 
   7 -23   4       44.46       41.65      6.72 o 
  -9 -22   4      183.42      175.65     11.40 o 
  -8 -22   4       99.42       93.83      9.03 o 
  -7 -22   4      191.65      186.85     16.96 o 
  -6 -22   4        3.80        4.16      6.41 o 
  -5 -22   4      177.35      168.16     10.70 o 
  -4 -22   4       79.06       79.25     10.54 o 
  -3 -22   4      181.36      183.17     14.82 o 
  -2 -22   4      332.34      318.70     19.26 o 
   0 -22   4      354.19      357.27     19.06 o 
   1 -22   4      470.12      466.45     22.27 o 
   2 -22   4      302.93      309.65     13.18 o 
   3 -22   4      906.52      908.66     24.78 o 
   4 -22   4     1192.68     1154.10     29.44 o 
   5 -22   4      181.53      171.19     10.27 o 
   6 -22   4      797.87      854.09     38.90 o 
   7 -22   4      462.25      487.62     18.28 o 
   8 -22   4      111.22      114.44     12.98 o 
 -10 -21   4      219.36      222.65     17.65 o 
  -9 -21   4      439.13      406.55     16.89 o 
  -8 -21   4      545.67      555.66     19.82 o 
  -7 -21   4      628.47      647.54     16.19 o 
  -6 -21   4     1181.48     1183.04     30.21 o 
  -5 -21   4     1404.06     1369.38     33.74 o 
  -4 -21   4     1106.21     1083.22     29.01 o 
  -3 -21   4     2250.87     2201.31     66.01 o 
  -2 -21   4     2671.53     2625.95     74.60 o 
  -1 -21   4      558.89      556.99     24.12 o 
   0 -21   4      268.68      265.08     16.01 o 
   1 -21   4      709.11      693.85     27.41 o 
   2 -21   4       72.35       72.90      6.90 o 
   3 -21   4        7.12        9.90      4.28 o 
   4 -21   4      159.45      153.61      9.52 o 
   5 -21   4       90.86       72.02      5.68 o 
   6 -21   4     1006.95     1063.16     28.46 o 
   7 -21   4      456.65      431.26     16.89 o 
   8 -21   4      348.89      349.94     26.71 o 
 -10 -20   4      135.30      170.42     15.27 o 
  -9 -20   4       83.79       87.22      8.34 o 
  -8 -20   4      209.56      211.29     11.80 o 
  -7 -20   4       79.90       71.05      5.49 o 
  -6 -20   4       48.30       46.22      6.11 o 
  -5 -20   4      112.64      107.71     19.46 o 
  -4 -20   4      323.75      332.14     13.85 o 
  -3 -20   4      563.77      539.20     24.55 o 
  -2 -20   4     1167.09     1208.14     40.48 o 
  -1 -20   4     1395.03     1423.72     31.92 o 
   0 -20   4     1428.42     1452.26     45.34 o 
   1 -20   4     1465.83     1493.76     34.14 o 
   2 -20   4     1870.24     1817.66     52.91 o 
   3 -20   4     1140.40     1101.58     27.53 o 
   4 -20   4      983.13      983.08     20.39 o 
   5 -20   4     1053.43     1028.95     28.47 o 
   6 -20   4      603.30      601.73     19.45 o 
   7 -20   4      232.42      245.93     12.18 o 
   8 -20   4       97.24       94.11      8.05 o 
 -10 -19   4      119.90      121.70     13.33 o 
  -9 -19   4      297.32      323.07     14.26 o 
  -8 -19   4       71.80       71.16      7.51 o 
  -7 -19   4      534.98      524.66     16.09 o 
  -6 -19   4      833.00      808.10     22.53 o 
  -5 -19   4      649.66      632.50     19.48 o 
  -4 -19   4     1187.92     1194.16     29.82 o 
  -3 -19   4     1155.81     1202.87     29.16 o 
  -2 -19   4      245.29      265.53     12.03 o 
  -1 -19   4     1109.16     1101.49     26.01 o 
   0 -19   4      750.27      747.73     28.07 o 
   1 -19   4      226.03      212.18     10.08 o 
   2 -19   4      257.14      252.60     11.16 o 
   3 -19   4      182.20      168.44      7.37 o 
   4 -19   4       38.08       40.79      4.24 o 
   5 -19   4       89.86       76.58      5.08 o 
   6 -19   4      123.89      126.26      9.24 o 
   7 -19   4      264.04      260.50     29.07 o 
   8 -19   4      270.24      284.01     12.75 o 
   9 -19   4       46.88       31.37      7.88 o 
 -10 -18   4      153.15      150.35     14.15 o 
  -9 -18   4      225.10      223.89     22.35 o 
  -8 -18   4       48.20       46.12     11.36 o 
  -7 -18   4       30.34       28.64      3.83 o 
  -6 -18   4       32.93       34.87      4.24 o 
  -5 -18   4       11.21       12.13      3.00 o 
  -4 -18   4      341.28      328.12     13.11 o 
  -3 -18   4      125.41      139.12      8.67 o 
  -2 -18   4      378.84      397.94     14.70 o 
  -1 -18   4      574.09      559.41     14.87 o 
   0 -18   4      503.31      484.15     21.41 o 
   1 -18   4     1183.52     1147.57     26.92 o 
   2 -18   4     1864.56     1821.84     38.34 o 
   3 -18   4     1404.74     1351.73     24.94 o 
   4 -18   4     1015.45      967.17     19.87 o 
   5 -18   4     1046.52     1029.10     20.07 o 
   6 -18   4      389.32      373.98     14.31 o 
   7 -18   4      295.72      309.35     12.94 o 
   8 -18   4      473.89      481.87     16.50 o 
   9 -18   4      246.75      247.15     10.68 o 
 -11 -17   4       16.54       13.96      6.51 o 
 -10 -17   4      324.39      303.09     19.33 o 
  -9 -17   4      638.21      635.61     27.77 o 
  -8 -17   4      559.08      530.21     17.95 o 
  -7 -17   4     2465.60     2431.96     39.06 o 
  -6 -17   4     1596.44     1541.44     27.83 o 
  -5 -17   4     1637.16     1679.97     29.71 o 
  -4 -17   4     3226.72     3128.81     61.66 o 
  -3 -17   4     2784.94     2799.16     47.49 o 
  -2 -17   4     1615.26     1597.68     57.44 o 
  -1 -17   4     2142.23     2020.87     35.13 o 
   0 -17   4      464.48      528.08     11.56 o 
   1 -17   4      117.44      116.50      7.09 o 
   2 -17   4       88.46       83.32      7.45 o 
   3 -17   4       99.55      102.02      5.59 o 
   4 -17   4      589.27      565.51     13.44 o 
   5 -17   4     1049.34     1041.67     23.08 o 
   6 -17   4      452.29      431.18     15.20 o 
   7 -17   4      429.74      455.25     17.83 o 
   8 -17   4      805.53      805.10     21.82 o 
   9 -17   4      462.32      480.03     19.23 o 
 -11 -16   4       51.63       58.78      9.85 o 
 -10 -16   4       37.04       39.17      8.40 o 
  -9 -16   4      342.75      354.68     19.70 o 
  -8 -16   4      142.11      143.32      9.89 o 
  -7 -16   4      163.55      165.74      6.95 o 
  -6 -16   4      202.17      202.89     11.88 o 
  -5 -16   4       13.58       17.99      3.47 o 
  -4 -16   4      182.41      197.86      7.56 o 
  -3 -16   4      103.60      101.48      5.87 o 
  -2 -16   4      290.41      272.16      9.40 o 
  -1 -16   4     1165.08     1229.34     20.05 o 
   0 -16   4     1712.36     1780.06     27.41 o 
   1 -16   4     1291.67     1282.18     29.76 o 
   2 -16   4     1304.41     1353.41     21.60 o 
   3 -16   4     1767.72     1670.94     28.53 o 
   4 -16   4     1733.23     1733.98     29.39 o 
   5 -16   4      366.46      361.98      9.37 o 
   6 -16   4      657.29      625.95     18.66 o 
   7 -16   4      423.01      436.81     14.96 o 
   8 -16   4      404.20      404.09     15.36 o 
   9 -16   4       99.44       97.48      6.00 o 
  10 -16   4      132.62      137.29     12.69 o 
 -11 -15   4      282.01      299.21     18.71 o 
 -10 -15   4      176.78      197.44     14.72 o 
  -9 -15   4      160.77      170.22     13.23 o 
  -8 -15   4      650.60      664.04     19.49 o 
  -7 -15   4      373.75      366.85     12.20 o 
  -6 -15   4      428.62      440.55     11.38 o 
  -5 -15   4     1601.13     1594.65     44.44 o 
  -4 -15   4     1204.76     1172.24     19.88 o 
  -3 -15   4     1435.53     1428.98     28.22 o 
  -2 -15   4     1981.54     2178.91     28.16 o 
  -1 -15   4     1056.11     1041.78     17.67 o 
   0 -15   4      891.69      919.46     16.28 o 
   1 -15   4      945.36      913.00     23.39 o 
   2 -15   4     1030.83      968.70     16.72 o 
   3 -15   4      993.62      927.25     16.30 o 
   4 -15   4     1308.69     1251.70     22.53 o 
   5 -15   4      544.76      528.51     20.25 o 
   6 -15   4      300.72      301.11     15.44 o 
   7 -15   4       73.32       81.56      6.52 o 
   8 -15   4      197.19      183.20     19.64 o 
   9 -15   4      174.15      180.30     13.59 o 
  10 -15   4      100.79       88.70     10.42 o 
 -11 -14   4      705.86      701.38     30.75 o 
 -10 -14   4      614.37      617.95     27.11 o 
  -9 -14   4      355.53      355.71     18.97 o 
  -8 -14   4      388.93      387.19     17.93 o 
  -7 -14   4      209.14      216.44      7.75 o 
  -6 -14   4      103.21       97.93      6.87 o 
  -5 -14   4     1081.96     1093.74     18.60 o 
  -4 -14   4      492.45      513.80     10.82 o 
  -3 -14   4     1476.18     1546.54     21.51 o 
  -2 -14   4     2287.63     2326.74     29.81 o 
  -1 -14   4     1825.33     1960.92     27.96 o 
   0 -14   4     3500.28     3378.38     41.03 o 
   1 -14   4     4938.98     4991.56     66.77 o 
   2 -14   4     1932.54     1957.81     30.61 o 
   3 -14   4     1884.57     1845.15     27.43 o 
   4 -14   4     1626.68     1597.27     28.11 o 
   5 -14   4      758.98      750.68     21.31 o 
   6 -14   4     1337.76     1327.53     29.87 o 
   7 -14   4      670.79      641.40     26.54 o 
   8 -14   4       48.74       47.25      4.93 o 
   9 -14   4       96.46       87.54      9.67 o 
  10 -14   4       52.98       39.73      7.72 o 
 -11 -13   4      295.19      304.67     18.30 o 
 -10 -13   4      197.91      205.24     14.27 o 
  -9 -13   4      248.84      229.78     14.60 o 
  -8 -13   4     1339.41     1321.21     42.18 o 
  -7 -13   4     1171.46     1158.13     18.68 o 
  -6 -13   4     1947.93     1875.23     30.80 o 
  -5 -13   4     4319.02     4216.22     56.74 o 
  -4 -13   4     1833.26     1859.85     24.69 o 
  -3 -13   4     2708.04     2698.91     33.76 o 
  -2 -13   4     3359.11     3359.00     40.66 o 
  -1 -13   4     2331.50     2279.90     26.05 o 
   0 -13   4      463.81      455.27      8.62 o 
   1 -13   4      982.10     1018.35     14.14 o 
   2 -13   4     1553.64     1476.23     22.71 o 
   3 -13   4      581.67      572.50     11.03 o 
   4 -13   4      797.21      710.11     12.66 o 
   5 -13   4      354.55      354.84      9.69 o 
   6 -13   4     1160.21     1123.41     56.49 o 
   7 -13   4      206.36      195.68     14.14 o 
   8 -13   4      447.83      441.07     13.03 o 
   9 -13   4      413.10      415.61     20.17 o 
  10 -13   4      322.07      306.21     17.43 o 
 -12 -12   4       95.76       83.94     10.56 o 
 -11 -12   4       85.67       93.06     10.28 o 
 -10 -12   4      116.33      120.44     11.03 o 
  -9 -12   4       58.07       55.02      7.85 o 
  -8 -12   4      453.43      451.82     20.14 o 
  -7 -12   4      104.47      104.71      5.48 o 
  -6 -12   4      185.48      182.64      5.36 o 
  -5 -12   4      507.56      496.16     10.44 o 
  -4 -12   4      343.33      309.19      7.99 o 
  -3 -12   4      182.75      193.76      5.85 o 
  -2 -12   4       77.69       84.89      3.96 o 
  -1 -12   4      602.17      614.88      9.51 o 
   0 -12   4      482.31      482.79     11.31 o 
   1 -12   4     1326.65     1313.48     16.90 o 
   2 -12   4     1360.58     1355.72     20.84 o 
   3 -12   4     1172.73     1166.11     18.58 o 
   4 -12   4     1517.78     1561.89     23.12 o 
   5 -12   4      870.49      888.48     17.71 o 
   6 -12   4     1012.61     1005.23     23.46 o 
   7 -12   4     1342.07     1335.43     28.89 o 
   8 -12   4      483.84      510.15     13.57 o 
   9 -12   4      648.97      685.40     26.61 o 
  10 -12   4      120.69      142.46     11.43 o 
 -12 -11   4       93.15       98.38     10.91 o 
 -11 -11   4       23.48       25.59      6.75 o 
 -10 -11   4      177.65      183.14     13.02 o 
  -9 -11   4     1168.44     1160.11     37.99 o 
  -8 -11   4     1295.22     1272.90     40.00 o 
  -7 -11   4     1119.22     1067.59     22.27 o 
  -6 -11   4     4910.80     4706.41     57.30 o 
  -5 -11   4     1688.16     1594.33     24.01 o 
  -4 -11   4     5563.56     5404.64     71.11 o 
  -3 -11   4     5254.83     5308.99     70.39 o 
  -2 -11   4     2167.68     2121.31     24.45 o 
  -1 -11   4     5932.04     6119.26     63.18 o 
   0 -11   4     2439.26     2521.49     28.06 o 
   1 -11   4     1397.48     1308.38     16.64 o 
   2 -11   4     2164.80     2086.38     26.48 o 
   3 -11   4      695.70      656.62     11.59 o 
   4 -11   4      807.89      816.51     13.34 o 
   5 -11   4      510.60      514.78     11.47 o 
   6 -11   4      256.64      255.80      9.57 o 
   7 -11   4     1207.37     1194.86     26.16 o 
   8 -11   4      756.11      764.09     27.91 o 
   9 -11   4      941.43      933.22     32.68 o 
  10 -11   4      427.41      427.74     20.32 o 
 -12 -10   4      297.60      325.32     18.36 o 
 -11 -10   4      681.03      724.13     28.76 o 
 -10 -10   4      629.02      654.99     25.95 o 
  -9 -10   4      772.33      815.52     29.10 o 
  -8 -10   4      365.20      346.90     16.57 o 
  -7 -10   4      168.79      171.95      8.99 o 
  -6 -10   4      654.46      617.44     10.58 o 
  -5 -10   4       31.70       34.62      2.51 o 
  -4 -10   4     1596.05     1583.82     23.47 o 
  -3 -10   4     1584.15     1602.49     21.11 o 
  -2 -10   4     2524.52     2686.68     29.63 o 
  -1 -10   4     8376.57     8459.93     85.72 o 
   0 -10   4     4080.06     4262.95     44.26 o 
   1 -10   4     2894.50     3074.72     36.76 o 
   2 -10   4     6452.34     6312.15     73.15 o 
   3 -10   4     2772.26     2712.03     36.40 o 
   4 -10   4     2954.59     2993.19     39.60 o 
   5 -10   4     2671.68     2621.66     48.67 o 
   6 -10   4     1160.06     1158.61     25.10 o 
   7 -10   4      459.68      465.14     12.81 o 
   8 -10   4      236.53      217.80     12.88 o 
   9 -10   4       46.78       39.32      6.42 o 
  10 -10   4        8.18        5.32      4.06 o 
  11 -10   4        2.57       -1.72      3.59 o 
 -12  -9   4       84.84       83.65      9.71 o 
 -11  -9   4       19.43       27.79      6.43 o 
 -10  -9   4      421.09      415.56     19.19 o 
  -9  -9   4      355.62      378.06     17.34 o 
  -8  -9   4      786.26      781.16     27.10 o 
  -7  -9   4     2840.25     2751.97     58.92 o 
  -6  -9   4     3678.96     3674.12     48.57 o 
  -5  -9   4      757.46      718.62     11.70 o 
  -4  -9   4     1546.59     1463.42     25.23 o 
  -3  -9   4     2497.50     2524.45     37.95 o 
  -2  -9   4      754.48      779.46     10.64 o 
  -1  -9   4     2770.20     2844.50     33.91 o 
   0  -9   4     2644.58     2644.95     28.99 o 
   1  -9   4        8.17       14.43      1.62 o 
   2  -9   4      316.54      316.12      6.35 o 
   3  -9   4     1234.03     1171.60     21.32 o 
   4  -9   4      243.50      264.79      4.39 o 
   5  -9   4       28.81       26.22      3.26 o 
   6  -9   4       41.12       42.20      3.89 o 
   7  -9   4      286.60      283.12     10.22 o 
   8  -9   4      168.13      163.38      9.09 o 
   9  -9   4      191.01      201.03     12.20 o 
  10  -9   4      495.86      508.23     21.37 o 
  11  -9   4      409.26      441.74     19.83 o 
 -12  -8   4      427.36      450.40     21.65 o 
 -11  -8   4      193.27      169.28     12.39 o 
 -10  -8   4      346.41      317.36     16.68 o 
  -9  -8   4      366.87      341.69     16.51 o 
  -8  -8   4     1028.41      955.40     25.55 o 
  -7  -8   4      194.21      190.93      9.12 o 
  -6  -8   4     1473.74     1512.24     25.37 o 
  -5  -8   4      174.11      183.12      5.34 o 
  -4  -8   4      185.11      201.63      6.49 o 
  -3  -8   4     1103.66     1067.12     16.87 o 
  -2  -8   4     2641.85     2888.01     31.20 o 
  -1  -8   4     3870.99     4110.39     42.89 o 
   0  -8   4     4094.99     4238.26     49.03 o 
   1  -8   4     5975.13     6021.10     69.05 o 
   2  -8   4     5116.49     5171.10     54.47 o 
   3  -8   4     3377.39     3285.99     34.14 o 
   4  -8   4     1679.18     1613.36     26.06 o 
   5  -8   4     3300.79     3159.17     56.80 o 
   6  -8   4      522.92      546.87     13.69 o 
   7  -8   4      398.00      390.58     10.16 o 
   8  -8   4      687.17      667.41     25.51 o 
   9  -8   4      199.62      216.21     12.32 o 
  10  -8   4       70.81       68.42      7.68 o 
  11  -8   4      149.54      161.53     11.48 o 
 -12  -7   4       47.57       44.00      7.38 o 
 -11  -7   4      196.67      208.47     13.23 o 
 -10  -7   4      331.31      322.59     15.98 o 
  -9  -7   4      840.52      833.58     28.58 o 
  -8  -7   4     1981.10     1923.90     43.24 o 
  -7  -7   4     2120.93     1981.06     77.54 o 
  -6  -7   4     8739.26     8527.37    123.20 o 
  -5  -7   4     3857.01     3652.09     47.86 o 
  -4  -7   4     6877.16     6796.47     78.97 o 
  -3  -7   4     5268.11     5288.02     67.49 o 
  -2  -7   4     5731.59     6166.97     65.59 o 
  -1  -7   4     3771.12     4003.81     39.44 o 
   0  -7   4     3243.57     3343.20     36.75 o 
   1  -7   4     1249.66     1364.24     17.72 o 
   2  -7   4       76.97       77.82      4.35 o 
   3  -7   4     1047.45     1106.30     12.00 o 
   4  -7   4      574.69      573.46     10.40 o 
   5  -7   4     1628.67     1523.90     37.66 o 
   6  -7   4      759.98      739.72     16.51 o 
   7  -7   4     1762.79     1691.26     37.62 o 
   8  -7   4      922.14      901.19     24.20 o 
   9  -7   4      954.57      981.60     31.50 o 
  10  -7   4      501.61      494.54     20.18 o 
  11  -7   4      533.03      529.35     21.30 o 
 -12  -6   4      317.53      352.74     17.72 o 
 -11  -6   4      746.04      731.38     27.36 o 
 -10  -6   4      487.41      512.60     20.82 o 
  -9  -6   4       81.90       69.77      7.14 o 
  -8  -6   4      543.58      514.42     24.16 o 
  -7  -6   4      129.02      117.41      6.82 o 
  -6  -6   4       46.60       52.41      6.65 o 
  -5  -6   4      219.62      223.87      6.41 o 
  -4  -6   4      373.29      426.02      7.20 o 
  -3  -6   4     2321.82     2511.29     31.31 o 
  -2  -6   4     2122.75     2232.29     25.38 o 
  -1  -6   4     2048.71     2225.93     22.83 o 
   0  -6   4      226.98      197.93      4.90 o 
   1  -6   4     5171.86     5543.46     57.87 o 
   2  -6   4     2846.39     2774.95     28.46 o 
   3  -6   4     1512.07     1653.95     16.28 o 
   4  -6   4     4113.16     4029.98     52.45 o 
   5  -6   4      970.98      928.07     16.52 o 
   6  -6   4     2171.89     2150.67     38.90 o 
   7  -6   4     2367.98     2274.34     47.74 o 
   8  -6   4      158.30      172.63      8.59 o 
   9  -6   4      405.11      397.15     16.62 o 
  10  -6   4       69.29       73.01      7.19 o 
  11  -6   4        6.11        4.07      3.53 o 
 -12  -5   4        6.69       11.62      4.69 o 
 -11  -5   4      193.74      193.55     12.25 o 
 -10  -5   4      191.06      190.10     11.72 o 
  -9  -5   4      440.91      435.87     17.96 o 
  -8  -5   4     1032.06      982.35     25.33 o 
  -7  -5   4     1149.82     1118.74     27.45 o 
  -6  -5   4     2093.84     1874.18     40.92 o 
  -5  -5   4     3185.37     3115.34     47.55 o 
  -4  -5   4     7321.91     7788.58    133.78 o 
  -3  -5   4     5882.52     6159.17     71.09 o 
  -2  -5   4     4022.74     4035.78     53.99 o 
  -1  -5   4     4983.00     5524.48     53.57 o 
   0  -5   4      456.15      482.73      8.87 o 
   1  -5   4     3408.03     3427.41     41.63 o 
   2  -5   4      724.28      723.14      8.88 o 
   3  -5   4      426.99      472.51      5.90 o 
   4  -5   4      161.68      174.47      6.19 o 
   5  -5   4      161.88      155.36      4.63 o 
   6  -5   4     1138.00     1111.47     15.86 o 
   7  -5   4       35.10       33.60      4.01 o 
   8  -5   4      385.23      398.14     13.32 o 
   9  -5   4      615.16      634.22     18.81 o 
  10  -5   4       93.92      109.84      8.02 o 
  11  -5   4      415.57      437.44     17.90 o 
 -12  -4   4      107.48      108.12      9.60 o 
 -11  -4   4      389.89      402.64     17.89 o 
 -10  -4   4      567.24      541.19     21.10 o 
  -9  -4   4      368.35      354.85     15.42 o 
  -8  -4   4      280.89      258.18     18.59 o 
  -7  -4   4     1195.45     1132.97     27.12 o 
  -6  -4   4      483.32      491.18     18.32 o 
  -5  -4   4       76.00       69.55      4.09 o 
  -4  -4   4     5213.03     5642.26     81.98 o 
  -3  -4   4      885.09      913.89     16.22 o 
  -2  -4   4     3909.08     4078.65     58.11 o 
  -1  -4   4     3092.47     3188.41     31.75 o 
   0  -4   4    12320.39    12982.50    149.03 o 
   1  -4   4     4300.74     4380.84     58.31 o 
   2  -4   4     2270.20     2117.75     22.30 o 
   3  -4   4     4433.74     4407.88     55.50 o 
   4  -4   4     4432.73     4443.70     63.90 o 
   5  -4   4      799.53      820.79     13.21 o 
   6  -4   4     2093.77     2088.56     36.98 o 
   7  -4   4      673.34      676.27     17.94 o 
   8  -4   4      311.73      296.98     10.97 o 
   9  -4   4      200.60      209.07      9.31 o 
  10  -4   4      101.86      106.85      7.94 o 
  11  -4   4        6.67       12.37      3.97 o 
 -13  -3   4       25.97       34.34      6.61 o 
 -12  -3   4      128.28      128.81     10.09 o 
 -11  -3   4      386.95      364.55     16.47 o 
 -10  -3   4      529.09      574.88     20.94 o 
  -9  -3   4      755.81      732.17     24.53 o 
  -8  -3   4     1943.64     1878.96     41.50 o 
  -7  -3   4     1673.55     1590.02     46.37 o 
  -6  -3   4     2773.44     2691.84     54.58 o 
  -5  -3   4     4466.46     4512.16     73.73 o 
  -4  -3   4     3476.33     3635.59     73.01 o 
  -3  -3   4     3459.35     3478.65     72.86 o 
  -2  -3   4     3857.84     3858.98     52.19 o 
  -1  -3   4     2783.87     2808.71     65.47 o 
   0  -3   4     1445.87     1533.04     22.31 o 
   1  -3   4      547.47      507.83      7.20 o 
   2  -3   4      737.10      788.90      9.83 o 
   3  -3   4      555.46      509.21      9.18 o 
   4  -3   4      100.07       89.30      4.75 o 
   5  -3   4     2467.54     2386.80     29.92 o 
   6  -3   4     2726.17     2728.21     46.11 o 
   7  -3   4      601.78      580.50     15.91 o 
   8  -3   4      540.68      516.57     15.16 o 
   9  -3   4     1173.68     1200.44     28.13 o 
  10  -3   4      244.45      240.10     11.51 o 
  11  -3   4      431.91      444.65     17.50 o 
 -13  -2   4      141.21      189.93     12.29 o 
 -12  -2   4      109.67       98.04      8.86 o 
 -11  -2   4      381.23      386.55     17.08 o 
 -10  -2   4      367.53      405.86     16.54 o 
  -9  -2   4      612.95      558.98     20.38 o 
  -8  -2   4      501.56      488.83     15.12 o 
  -7  -2   4      124.15      125.35      6.65 o 
  -6  -2   4      633.37      610.79     21.83 o 
  -5  -2   4      526.66      600.38     11.11 o 
  -4  -2   4      130.43      149.12      5.61 o 
  -3  -2   4     3026.55     3277.64     69.32 o 
  -2  -2   4      227.40      218.87      4.22 o 
  -1  -2   4     2894.48     2953.16     34.42 o 
   0  -2   4     2812.73     2946.54     46.39 o 
   1  -2   4     4987.60     5156.62     60.11 o 
   2  -2   4     5542.62     5619.66     70.27 o 
   3  -2   4     3251.11     3239.99     38.30 o 
   4  -2   4     3096.93     3099.43     32.99 o 
   5  -2   4     1155.65     1170.52     14.98 o 
   6  -2   4     1579.64     1602.97     28.95 o 
   7  -2   4      340.46      353.28     22.92 o 
   8  -2   4      318.06      323.43     10.94 o 
   9  -2   4      118.92      115.12      6.55 o 
  10  -2   4      263.82      268.79     12.04 o 
  11  -2   4       46.15       51.10      5.50 o 
 -13  -1   4       20.01       12.87      4.92 o 
 -12  -1   4       42.27       36.21      6.16 o 
 -11  -1   4       52.09       49.58      6.27 o 
 -10  -1   4      320.23      328.86     14.69 o 
  -9  -1   4     1136.16     1128.12     32.93 o 
  -8  -1   4      553.86      532.79     27.64 o 
  -7  -1   4     2360.87     2280.94     48.04 o 
  -6  -1   4     2896.26     2759.74     56.37 o 
  -5  -1   4     3477.12     3490.32     62.13 o 
  -4  -1   4     5968.83     5963.37     86.56 o 
  -3  -1   4     7262.44     7166.06    229.81 o 
  -2  -1   4     3814.07     4178.39     45.18 o 
  -1  -1   4     3530.53     3790.84     42.33 o 
   0  -1   4      607.63      602.68      7.68 o 
   1  -1   4     1770.71     1804.10     19.72 o 
   2  -1   4      204.32      203.33      3.44 o 
   3  -1   4      659.30      639.71      9.47 o 
   4  -1   4      615.09      632.08      8.63 o 
   5  -1   4       92.05       90.78      6.18 o 
   6  -1   4      249.94      256.99      7.67 o 
   7  -1   4     1053.33     1061.91     27.16 o 
   8  -1   4      981.98      969.85     23.11 o 
   9  -1   4      138.45      138.19      6.93 o 
  10  -1   4      430.68      452.98     16.18 o 
  11  -1   4      302.54      328.46     13.31 o 
 -13   0   4      188.90      201.98     12.47 o 
 -12   0   4      641.14      657.92     24.17 o 
 -11   0   4      333.45      319.03     14.71 o 
 -10   0   4       17.89       20.90      4.39 o 
  -9   0   4      480.83      496.88     18.37 o 
  -8   0   4        8.01       12.97      4.29 o 
  -7   0   4       25.91       20.51      8.41 o 
  -6   0   4      188.04      159.75      7.12 o 
  -5   0   4       67.34       63.93      6.66 o 
  -4   0   4      512.13      557.23     35.96 o 
  -3   0   4      127.19      146.75      5.96 o 
  -2   0   4     3207.15     3508.90     42.45 o 
  -1   0   4     6682.60     7043.29     78.31 o 
   0   0   4      220.87      302.24      5.43 o 
   1   0   4     4395.20     4474.22     47.73 o 
   2   0   4     3999.26     3649.73     33.00 o 
   3   0   4     4842.91     5027.29     55.33 o 
   4   0   4     2234.44     2172.88     23.88 o 
   5   0   4     3906.00     3685.07     70.01 o 
   6   0   4     1530.10     1549.88     32.08 o 
   7   0   4      126.90      140.73      5.64 o 
   8   0   4     1108.44     1114.44     54.49 o 
   9   0   4      506.67      514.27     21.58 o 
  10   0   4       51.16       52.69      5.01 o 
  11   0   4       77.04       91.72      6.63 o 
 -13   1   4       20.99       23.66      5.40 o 
 -12   1   4       41.81       53.93      6.76 o 
 -11   1   4       54.29       44.71      6.00 o 
 -10   1   4      314.97      337.36     14.52 o 
  -9   1   4     1137.10     1084.36     32.39 o 
  -8   1   4      566.59      565.23     16.20 o 
  -7   1   4     2378.89     2292.58     47.99 o 
  -6   1   4     2920.66     2825.65     56.45 o 
  -5   1   4     3455.56     3361.12     67.18 o 
  -4   1   4     5917.25     5923.87     86.35 o 
  -3   1   4     7290.92     7269.88    103.95 o 
  -2   1   4     3748.70     4072.60     64.61 o 
  -1   1   4     3495.20     3684.26     67.80 o 
   0   1   4      579.81      554.04     10.76 o 
   1   1   4     1744.96     1818.49     20.69 o 
   2   1   4      217.45      206.60      2.94 o 
   3   1   4      670.71      646.62      8.05 o 
   4   1   4      616.93      629.15      8.38 o 
   5   1   4       93.95       93.79     15.54 o 
   6   1   4      258.41      265.38      8.32 o 
   7   1   4     1070.55     1059.67     23.94 o 
   8   1   4     1001.46      977.97     22.57 o 
   9   1   4      133.66      137.16      6.36 o 
  10   1   4      441.26      457.71     15.34 o 
  11   1   4      299.53      325.46     12.48 o 
 -13   2   4      134.72      128.34     10.10 o 
 -12   2   4      109.80       95.96      8.18 o 
 -11   2   4      375.06      390.63     16.42 o 
 -10   2   4      362.23      358.46     15.32 o 
  -9   2   4      616.91      601.19     20.19 o 
  -8   2   4      507.39      485.78     14.81 o 
  -7   2   4      121.32      114.36      6.25 o 
  -6   2   4      637.44      602.76     25.98 o 
  -5   2   4      527.49      595.12     22.30 o 
  -4   2   4      128.38      141.61      6.22 o 
  -3   2   4     2989.33     3173.38     48.26 o 
  -2   2   4      239.79      235.45      4.69 o 
  -1   2   4     2938.80     3004.22     37.74 o 
   0   2   4     2761.57     2858.24     32.29 o 
   1   2   4     4975.64     5100.29     54.31 o 
   2   2   4     5640.74     5855.17     52.34 o 
   3   2   4     3237.06     3238.21     35.81 o 
   4   2   4     3093.33     3044.82     30.79 o 
   5   2   4     1204.97     1200.05     21.43 o 
   6   2   4     1547.83     1525.75     32.10 o 
   7   2   4      320.58      312.25      9.59 o 
   8   2   4      323.86      320.52     13.12 o 
   9   2   4      120.08      126.51      6.21 o 
  10   2   4      261.75      286.75     10.82 o 
  11   2   4       46.05       40.52      4.37 o 
 -13   3   4       25.74       25.65      5.63 o 
 -12   3   4      131.01      156.65     10.31 o 
 -11   3   4      383.35      353.86     15.60 o 
 -10   3   4      526.62      528.75     19.59 o 
  -9   3   4      764.17      731.73     23.60 o 
  -8   3   4     1931.28     1875.17     41.14 o 
  -7   3   4     1648.58     1555.78     34.86 o 
  -6   3   4     2758.07     2638.65     54.23 o 
  -5   3   4     4422.57     4330.66     86.33 o 
  -4   3   4     3425.84     3444.22     52.86 o 
  -3   3   4     3456.69     3442.67     51.73 o 
  -2   3   4     3857.77     3864.68     44.05 o 
  -1   3   4     2773.15     2792.19     41.97 o 
   0   3   4     1477.94     1564.69     18.44 o 
   1   3   4      528.80      487.02      7.14 o 
   2   3   4      716.77      765.48      9.36 o 
   3   3   4      562.20      533.64      6.93 o 
   4   3   4      100.80       79.74      3.78 o 
   5   3   4     2439.88     2326.44     38.44 o 
   6   3   4     2714.14     2646.54     51.75 o 
   7   3   4      591.93      585.51     14.55 o 
   8   3   4      530.10      524.40     26.15 o 
   9   3   4     1165.00     1143.97     26.16 o 
  10   3   4      249.61      242.84      9.62 o 
  11   3   4      434.88      471.37     15.18 o 
 -12   4   4      110.90      141.55      9.61 o 
 -11   4   4      388.11      383.20     16.27 o 
 -10   4   4      565.98      588.71     20.53 o 
  -9   4   4      370.21      366.71     14.72 o 
  -8   4   4      277.98      260.39     11.74 o 
  -7   4   4     1189.75     1122.91     26.81 o 
  -6   4   4      480.53      490.86     14.19 o 
  -5   4   4       77.07       65.91     10.05 o 
  -4   4   4     5235.10     5492.18    105.48 o 
  -3   4   4      872.94      883.68     13.53 o 
  -2   4   4     3890.33     4134.47     56.41 o 
  -1   4   4     3077.27     3176.27     35.40 o 
   0   4   4    12319.31    12899.49    129.55 o 
   1   4   4     4297.18     4394.64     46.09 o 
   2   4   4     2303.45     2172.44     24.01 o 
   3   4   4     4403.44     4327.45     54.38 o 
   4   4   4     4408.63     4452.78     49.85 o 
   5   4   4      768.59      754.53     17.95 o 
   6   4   4     2085.62     2069.88     41.25 o 
   7   4   4      667.78      663.40     16.15 o 
   8   4   4      309.75      304.91      9.34 o 
   9   4   4      198.22      193.85      7.47 o 
  10   4   4      100.54      105.78      6.08 o 
  11   4   4        6.26        4.02      2.67 o 
 -12   5   4        5.86       11.94      4.27 o 
 -11   5   4      195.40      223.14     11.70 o 
 -10   5   4      184.96      189.00     10.55 o 
  -9   5   4      449.82      464.47     17.18 o 
  -8   5   4     1021.20      984.59     29.33 o 
  -7   5   4     1174.30     1172.43     27.29 o 
  -6   5   4     2144.02     1938.50     40.75 o 
  -5   5   4     3202.25     3088.25     61.87 o 
  -4   5   4     7383.06     7645.90    144.58 o 
  -3   5   4     5869.47     6098.22     86.41 o 
  -2   5   4     3996.88     3929.25     54.96 o 
  -1   5   4     5022.01     5557.26     63.84 o 
   0   5   4      441.35      455.99      6.03 o 
   1   5   4     3390.36     3435.77     34.18 o 
   2   5   4      717.26      724.83     10.68 o 
   3   5   4      425.86      487.63      6.60 o 
   4   5   4      159.14      159.40      3.37 o 
   5   5   4      167.38      160.28      7.23 o 
   6   5   4     1155.65     1095.26     23.98 o 
   7   5   4       40.40       41.03      3.35 o 
   8   5   4      389.71      402.14     11.32 o 
   9   5   4      623.66      679.94     25.69 o 
  10   5   4       84.53       85.59      5.61 o 
  11   5   4      399.80      437.63     14.32 o 
 -12   6   4      305.76      328.50     15.45 o 
 -11   6   4      737.36      754.12     25.44 o 
 -10   6   4      487.46      505.94     19.00 o 
  -9   6   4       76.72       61.49      6.23 o 
  -8   6   4      542.91      538.78     18.72 o 
  -7   6   4      139.30      119.30      6.66 o 
  -6   6   4       44.57       43.28      4.18 o 
  -5   6   4      219.45      225.22     10.28 o 
  -4   6   4      364.10      430.10      8.94 o 
  -3   6   4     2294.24     2530.15     29.40 o 
  -2   6   4     2081.64     2187.62     29.32 o 
  -1   6   4     1987.93     2168.12     24.83 o 
   0   6   4      237.47      212.47      3.39 o 
   1   6   4     5141.09     5358.50     52.83 o 
   2   6   4     2798.54     2758.83     28.25 o 
   3   6   4     1512.92     1652.48     17.87 o 
   4   6   4     4078.62     3925.50     44.76 o 
   5   6   4      954.08      911.16     17.48 o 
   6   6   4     2169.36     2153.24     42.70 o 
   7   6   4     2382.46     2314.91     45.56 o 
   8   6   4      165.43      173.39      6.87 o 
   9   6   4      407.72      415.34     12.01 o 
  10   6   4       71.15       71.20      4.49 o 
 -12   7   4       48.79       42.95      6.29 o 
 -11   7   4      198.59      180.47     11.08 o 
 -10   7   4      334.21      326.78     14.56 o 
  -9   7   4      840.03      852.28     26.95 o 
  -8   7   4     1974.48     1887.70     51.10 o 
  -7   7   4     2089.78     1990.16     43.42 o 
  -6   7   4     8630.64     8414.70    160.02 o 
  -5   7   4     3860.36     3675.32     72.36 o 
  -4   7   4     6851.68     6797.39     98.63 o 
  -3   7   4     5273.88     5392.91     80.36 o 
  -2   7   4     5803.32     6197.10     67.81 o 
  -1   7   4     3734.80     3951.63     45.88 o 
   0   7   4     3239.65     3351.98     28.67 o 
   1   7   4     1261.53     1355.88     15.00 o 
   2   7   4       70.40       68.24      1.85 o 
   3   7   4     1039.95     1088.67     12.75 o 
   4   7   4      578.89      589.44     11.36 o 
   5   7   4     1617.45     1537.94     31.84 o 
   6   7   4      762.36      752.63     30.80 o 
   7   7   4     1756.47     1698.93     35.28 o 
   8   7   4      926.85      961.56     22.05 o 
   9   7   4      959.85      997.19     23.29 o 
  10   7   4      504.98      529.43     22.39 o 
 -12   8   4      431.56      484.16     19.55 o 
 -11   8   4      197.63      206.19     11.59 o 
 -10   8   4      363.66      383.13     15.85 o 
  -9   8   4      369.46      369.04     15.36 o 
  -8   8   4     1048.80      973.32     29.69 o 
  -7   8   4      197.04      209.54      9.16 o 
  -6   8   4     1461.30     1494.55     28.26 o 
  -5   8   4      173.81      180.97      6.64 o 
  -4   8   4      189.76      204.98      4.64 o 
  -3   8   4     1129.35     1133.03     21.10 o 
  -2   8   4     2688.76     2894.27     33.49 o 
  -1   8   4     3874.03     4053.02     51.73 o 
   0   8   4     4130.85     4214.37     41.10 o 
   1   8   4     6083.76     6122.34     54.53 o 
   2   8   4     5089.38     5103.03     46.02 o 
   3   8   4     3412.85     3333.29     33.67 o 
   4   8   4     1668.28     1597.58     19.68 o 
   5   8   4     3297.48     3194.88     60.75 o 
   6   8   4      510.10      538.16     14.40 o 
   7   8   4      403.01      417.61     12.02 o 
   8   8   4      678.09      729.34     18.00 o 
   9   8   4      192.55      213.71      9.27 o 
  10   8   4       70.41       77.84      8.05 o 
  11   8   4      147.92      162.76      7.92 o 
 -12   9   4       84.10       93.89      8.61 o 
 -11   9   4       20.86       24.59      5.09 o 
 -10   9   4      414.02      407.39     17.23 o 
  -9   9   4      357.44      339.99     15.22 o 
  -8   9   4      788.10      764.32     25.25 o 
  -7   9   4     2873.65     2818.50     48.55 o 
  -6   9   4     3723.80     3700.84     61.34 o 
  -5   9   4      757.48      721.27     15.99 o 
  -4   9   4     1526.51     1523.96     24.14 o 
  -3   9   4     2471.53     2606.47     54.05 o 
  -2   9   4      734.54      783.17     12.85 o 
  -1   9   4     2753.89     2796.55     36.92 o 
   0   9   4     2649.66     2652.76     28.33 o 
   1   9   4        9.49       22.73      2.21 o 
   2   9   4      330.22      326.11      4.47 o 
   3   9   4     1234.24     1201.74     20.34 o 
   4   9   4      241.26      244.67      5.38 o 
   5   9   4       27.33       26.12      3.23 o 
   6   9   4       41.43       44.61      3.87 o 
   7   9   4      276.91      287.04     12.48 o 
   8   9   4      165.82      169.24     12.34 o 
   9   9   4      184.49      200.24      9.10 o 
  10   9   4      489.19      514.58     16.84 o 
  11   9   4      409.39      435.78     14.84 o 
 -12  10   4      296.42      304.90     15.33 o 
 -11  10   4      679.10      729.02     25.87 o 
 -10  10   4      613.40      638.16     23.33 o 
  -9  10   4      768.15      770.78     26.46 o 
  -8  10   4      354.21      342.52     12.02 o 
  -7  10   4      167.04      157.98      7.03 o 
  -6  10   4      653.22      634.89     15.10 o 
  -5  10   4       31.39       35.68      4.05 o 
  -4  10   4     1601.77     1584.53     20.73 o 
  -3  10   4     1554.40     1585.18     18.91 o 
  -2  10   4     2502.99     2683.52     36.09 o 
  -1  10   4     8373.94     8442.04    131.80 o 
   0  10   4     4038.61     4123.76     43.20 o 
   1  10   4     2886.50     3035.53     30.05 o 
   2  10   4     6463.82     6456.75     53.48 o 
   3  10   4     2721.36     2691.78     37.91 o 
   4  10   4     2978.73     3024.57     45.71 o 
   5  10   4     2657.66     2604.86     86.31 o 
   6  10   4     1164.14     1164.32     26.55 o 
   7  10   4      459.86      463.72     13.73 o 
   8  10   4      239.27      242.91      9.30 o 
   9  10   4       50.76       51.76      4.96 o 
  10  10   4        9.15        8.94      2.98 o 
  11  10   4        2.47        4.20      2.93 o 
 -12  11   4       92.93      109.77      9.35 o 
 -11  11   4       23.94       20.87      4.99 o 
 -10  11   4      189.38      188.10     11.48 o 
  -9  11   4     1179.53     1141.91     35.51 o 
  -8  11   4     1290.06     1266.83     29.77 o 
  -7  11   4     1153.43     1135.46     23.57 o 
  -6  11   4     4912.45     4761.08     77.76 o 
  -5  11   4     1717.12     1626.02     30.34 o 
  -4  11   4     5613.82     5616.79     81.34 o 
  -3  11   4     5317.30     5363.77     55.87 o 
  -2  11   4     2181.81     2155.14     24.47 o 
  -1  11   4     5961.89     6103.37     68.25 o 
   0  11   4     2472.68     2485.98     32.98 o 
   1  11   4     1365.06     1273.19     14.53 o 
   2  11   4     2142.96     2060.19     21.24 o 
   3  11   4      690.11      638.50     13.19 o 
   4  11   4      813.50      814.50     15.42 o 
   5  11   4      516.80      485.69     14.43 o 
   6  11   4      257.14      256.11     13.89 o 
   7  11   4     1217.62     1235.22     28.22 o 
   8  11   4      777.53      782.33     20.30 o 
   9  11   4      944.49      958.29     28.11 o 
  10  11   4      436.01      458.41     16.25 o 
 -12  12   4      103.61      107.37      9.41 o 
 -11  12   4       86.54       80.07      8.21 o 
 -10  12   4      125.00      123.49      9.77 o 
  -9  12   4       65.03       76.18      7.60 o 
  -8  12   4      445.56      448.11     14.79 o 
  -7  12   4      104.72      102.74      9.83 o 
  -6  12   4      188.96      183.61      7.61 o 
  -5  12   4      508.50      488.54     14.96 o 
  -4  12   4      350.37      300.24     16.04 o 
  -3  12   4      189.11      210.55      7.56 o 
  -2  12   4       89.39       97.49      3.82 o 
  -1  12   4      626.38      646.89     11.24 o 
   0  12   4      494.38      476.95      9.64 o 
   1  12   4     1305.88     1272.98     15.66 o 
   2  12   4     1377.39     1379.02     18.17 o 
   3  12   4     1211.41     1230.40     21.46 o 
   4  12   4     1511.07     1544.69     34.98 o 
   5  12   4      897.02      883.59     15.78 o 
   6  12   4     1021.76     1002.68     24.36 o 
   7  12   4     1331.66     1340.89     30.70 o 
   8  12   4      493.17      516.35     17.25 o 
   9  12   4      639.74      666.78     20.01 o 
  10  12   4      118.40      140.11      8.68 o 
 -11  13   4      288.54      288.91     15.39 o 
 -10  13   4      191.41      188.49     12.26 o 
  -9  13   4      249.48      233.31     10.70 o 
  -8  13   4     1339.62     1318.34     31.47 o 
  -7  13   4     1182.50     1133.75     27.97 o 
  -6  13   4     1944.04     1899.25     35.74 o 
  -5  13   4     4315.71     4296.94     70.77 o 
  -4  13   4     1792.69     1847.21     25.75 o 
  -3  13   4     2659.40     2692.06     28.31 o 
  -2  13   4     3343.55     3354.42     36.71 o 
  -1  13   4     2300.58     2220.73     25.05 o 
   0  13   4      473.44      458.87      9.13 o 
   1  13   4      981.54     1000.40     15.71 o 
   2  13   4     1584.43     1523.18     21.44 o 
   3  13   4      587.63      553.57     12.51 o 
   4  13   4      797.28      692.48     14.32 o 
   5  13   4      352.08      350.21      8.29 o 
   6  13   4     1149.30     1101.46     51.89 o 
   7  13   4      200.71      195.12     11.86 o 
   8  13   4      436.92      426.71     16.69 o 
   9  13   4      411.13      418.30     13.73 o 
  10  13   4      323.88      332.62     14.18 o 
 -11  14   4      706.44      797.39     28.41 o 
 -10  14   4      616.43      635.35     24.62 o 
  -9  14   4      354.44      374.05     14.10 o 
  -8  14   4      395.64      417.22      9.43 o 
  -7  14   4      203.48      216.44     14.84 o 
  -6  14   4      103.61      107.31      6.28 o 
  -5  14   4     1085.05     1092.51     38.61 o 
  -4  14   4      487.27      488.42     19.54 o 
  -3  14   4     1492.66     1563.14     18.02 o 
  -2  14   4     2303.82     2336.14     24.96 o 
  -1  14   4     1861.48     1975.98     24.26 o 
   0  14   4     3521.75     3364.70     38.94 o 
   1  14   4     4963.90     4938.27     67.59 o 
   2  14   4     1925.83     1958.92     27.06 o 
   3  14   4     1926.80     1883.60     36.71 o 
   4  14   4     1621.40     1601.04     31.54 o 
   5  14   4      778.15      768.54     14.89 o 
   6  14   4     1328.62     1321.37     34.84 o 
   7  14   4      661.55      645.46     18.66 o 
   8  14   4       43.22       47.26      5.78 o 
   9  14   4      101.49       92.04      7.74 o 
  10  14   4       50.46       56.71      6.38 o 
 -11  15   4      287.55      300.56     16.40 o 
 -10  15   4      181.49      174.33     12.19 o 
  -9  15   4      166.09      171.56     16.76 o 
  -8  15   4      663.14      664.24     13.77 o 
  -7  15   4      384.92      380.05     13.94 o 
  -6  15   4      432.46      432.96     14.70 o 
  -5  15   4     1644.57     1573.86     31.21 o 
  -4  15   4     1230.65     1176.56     17.21 o 
  -3  15   4     1451.54     1451.72     18.54 o 
  -2  15   4     2030.73     2122.44     29.29 o 
  -1  15   4     1071.11     1041.53     16.50 o 
   0  15   4      882.79      895.79     17.57 o 
   1  15   4      950.96      904.44     13.34 o 
   2  15   4     1021.74      957.67     16.79 o 
   3  15   4      985.49      943.23     18.74 o 
   4  15   4     1309.15     1271.68     24.04 o 
   5  15   4      552.72      528.46     15.50 o 
   6  15   4      311.72      331.10     14.27 o 
   7  15   4       78.35       80.45      6.42 o 
   8  15   4      200.58      208.48      9.72 o 
   9  15   4      169.27      159.33     10.23 o 
  10  15   4      107.84      101.85      8.59 o 
 -11  16   4       49.50       44.98      7.47 o 
 -10  16   4       40.15       46.64      7.36 o 
  -9  16   4      336.32      344.41     14.15 o 
  -8  16   4      136.51      138.05      8.88 o 
  -7  16   4      167.99      162.36     10.70 o 
  -6  16   4      203.22      210.30      8.99 o 
  -5  16   4       13.39       15.03      3.30 o 
  -4  16   4      176.16      190.52      5.41 o 
  -3  16   4      103.30       93.46      4.34 o 
  -2  16   4      292.17      271.53     11.62 o 
  -1  16   4     1135.02     1180.00     16.67 o 
   0  16   4     1694.78     1742.31     22.66 o 
   1  16   4     1277.89     1266.21     19.07 o 
   2  16   4     1251.41     1272.30     21.73 o 
   3  16   4     1744.66     1658.29     33.83 o 
   4  16   4     1712.45     1740.05     30.25 o 
   5  16   4      358.78      356.60      9.49 o 
   6  16   4      670.81      649.46     19.39 o 
   7  16   4      433.16      431.70     18.29 o 
   8  16   4      387.39      407.85     14.59 o 
   9  16   4      102.48       96.90      8.54 o 
  10  16   4      135.02      152.37     10.62 o 
 -11  17   4       17.11       19.75      6.14 o 
 -10  17   4      324.42      330.55     17.56 o 
  -9  17   4      632.23      604.80     20.08 o 
  -8  17   4      562.44      562.39     12.81 o 
  -7  17   4     2445.30     2357.09     52.23 o 
  -6  17   4     1600.48     1543.50     44.74 o 
  -5  17   4     1649.79     1648.37     49.87 o 
  -4  17   4     3236.83     3267.41     43.30 o 
  -3  17   4     2772.37     2750.56     42.09 o 
  -2  17   4     1622.92     1593.84     23.51 o 
  -1  17   4     2105.86     1993.81     26.24 o 
   0  17   4      461.76      505.50      9.95 o 
   1  17   4      125.97      115.23      4.53 o 
   2  17   4       94.87       86.36      9.12 o 
   3  17   4       96.56      101.24     12.49 o 
   4  17   4      587.01      564.43     15.23 o 
   5  17   4     1057.15     1025.81     22.45 o 
   6  17   4      459.74      434.82     37.26 o 
   7  17   4      429.93      426.27     15.79 o 
   8  17   4      803.29      765.11     22.48 o 
   9  17   4      467.96      463.61     20.01 o 
 -10  18   4      158.34      167.73     12.93 o 
  -9  18   4      223.10      224.72     11.82 o 
  -8  18   4       48.99       59.28      4.31 o 
  -7  18   4       27.86       26.25      5.08 o 
  -6  18   4       32.21       39.60      5.64 o 
  -5  18   4       11.51       14.99      3.91 o 
  -4  18   4      344.02      312.45      8.63 o 
  -3  18   4      131.30      124.23      5.72 o 
  -2  18   4      395.63      396.00      9.16 o 
  -1  18   4      580.00      579.50     13.12 o 
   0  18   4      538.01      551.56     11.00 o 
   1  18   4     1174.82     1124.85     17.90 o 
   2  18   4     1874.58     1807.63     29.06 o 
   3  18   4     1413.35     1336.56     29.43 o 
   4  18   4     1042.90     1030.46     23.32 o 
   5  18   4     1036.67     1038.54     29.42 o 
   6  18   4      381.51      379.96     17.88 o 
   7  18   4      309.54      294.24     12.87 o 
   8  18   4      472.98      488.00     17.15 o 
   9  18   4      244.93      274.41     15.02 o 
 -10  19   4      122.55      131.29     11.76 o 
  -9  19   4      295.83      305.79     14.25 o 
  -8  19   4       74.74       73.16      4.80 o 
  -7  19   4      535.42      503.09     41.23 o 
  -6  19   4      826.48      825.07     24.31 o 
  -5  19   4      637.97      637.47     25.98 o 
  -4  19   4     1188.73     1223.08     29.90 o 
  -3  19   4     1167.21     1140.49     21.29 o 
  -2  19   4      221.78      242.60     10.92 o 
  -1  19   4     1120.12     1069.86     20.61 o 
   0  19   4      754.40      770.50     14.00 o 
   1  19   4      213.61      207.33      6.33 o 
   2  19   4      259.45      248.78      7.38 o 
   3  19   4      183.90      182.86      8.66 o 
   4  19   4       38.91       43.61      6.12 o 
   5  19   4       89.52       86.89      5.79 o 
   6  19   4      118.22      122.06      8.57 o 
   7  19   4      252.81      238.66     11.84 o 
   8  19   4      269.73      292.52     16.11 o 
 -10  20   4      132.40      140.86     12.64 o 
  -9  20   4       82.76       88.01     12.10 o 
  -8  20   4      210.77      202.98      7.69 o 
  -7  20   4       80.13       81.04      7.76 o 
  -6  20   4       49.81       55.55      8.40 o 
  -5  20   4      112.55      101.43     10.33 o 
  -4  20   4      325.36      326.03      9.19 o 
  -3  20   4      559.04      561.12     13.06 o 
  -2  20   4     1174.21     1146.14     19.10 o 
  -1  20   4     1385.21     1412.87     25.37 o 
   0  20   4     1424.07     1454.30     27.06 o 
   1  20   4     1454.42     1520.98     22.94 o 
   2  20   4     1882.54     1808.44     29.61 o 
   3  20   4     1131.89     1129.84     35.95 o 
   4  20   4      965.68      910.73     29.21 o 
   5  20   4     1067.18     1027.56     21.07 o 
   6  20   4      576.88      558.02     19.32 o 
   7  20   4      216.73      239.95     20.40 o 
 -10  21   4      221.43      225.59     16.03 o 
  -9  21   4      447.97      450.31     22.61 o 
  -8  21   4      543.13      550.62     13.90 o 
  -7  21   4      646.95      660.60     28.08 o 
  -6  21   4     1209.54     1232.64     41.93 o 
  -5  21   4     1393.21     1401.85     45.99 o 
  -4  21   4     1114.90     1133.10     20.82 o 
  -3  21   4     2252.61     2265.21     49.83 o 
  -2  21   4     2650.58     2610.07     41.33 o 
  -1  21   4      561.61      578.25     13.87 o 
   0  21   4      261.98      264.98     19.10 o 
   1  21   4      692.19      655.13     14.63 o 
   2  21   4       69.97       71.95      4.36 o 
   3  21   4        7.24        6.48      6.28 o 
   4  21   4      160.58      153.99      8.26 o 
   5  21   4       91.98       85.99      5.55 o 
   6  21   4     1015.39     1028.79     35.72 o 
   7  21   4      470.70      488.16     30.33 o 
  -9  22   4      179.16      164.97     14.00 o 
  -8  22   4      103.32       96.86      6.38 o 
  -7  22   4      186.53      177.42     14.10 o 
  -6  22   4        4.24        5.57      4.98 o 
  -5  22   4      177.09      173.87     13.82 o 
  -4  22   4       78.31       77.06      4.96 o 
  -3  22   4      180.84      188.70      7.47 o 
  -2  22   4      331.01      333.45     23.92 o 
  -1  22   4      107.69      103.80      7.59 o 
   0  22   4      346.44      356.50     10.49 o 
   1  22   4      465.09      447.57     11.69 o 
   2  22   4      306.72      297.29      9.92 o 
   3  22   4      894.40      856.63     32.04 o 
   4  22   4     1193.21     1213.68     38.64 o 
   5  22   4      188.33      184.66     11.35 o 
   6  22   4      789.08      778.94     41.18 o 
  -9  23   4      322.85      306.80     19.46 o 
  -8  23   4      373.71      391.11     12.80 o 
  -7  23   4      375.15      387.83     16.16 o 
  -6  23   4      385.24      416.95     21.77 o 
  -5  23   4     1169.99     1181.23     42.38 o 
  -4  23   4     1354.60     1379.31     25.86 o 
  -3  23   4      685.46      698.16     15.78 o 
  -2  23   4      859.11      858.28     21.89 o 
  -1  23   4      586.80      585.58     23.26 o 
   0  23   4      123.07      124.51      6.50 o 
   1  23   4      759.86      725.51     16.08 o 
   2  23   4      172.30      180.51      6.71 o 
   3  23   4        3.75       10.92      5.57 o 
   4  23   4       38.18       35.84      7.08 o 
   5  23   4       98.53      111.46      9.42 o 
   6  23   4      562.44      554.65     17.08 o 
  -8  24   4       81.50       95.33      6.72 o 
  -7  24   4      108.33      116.74      8.14 o 
  -6  24   4       19.06       17.04      6.58 o 
  -5  24   4      101.46       96.84     11.44 o 
  -4  24   4      343.21      365.92     10.35 o 
  -3  24   4      691.36      704.57     16.06 o 
  -2  24   4      706.36      725.30     33.87 o 
  -1  24   4      651.09      654.39     15.72 o 
   0  24   4     1262.72     1260.81     24.27 o 
   1  24   4     1246.82     1266.34     23.72 o 
   2  24   4      763.29      772.33     28.18 o 
   3  24   4     1095.04     1053.88     37.89 o 
   4  24   4      617.13      594.04     25.16 o 
   5  24   4      420.73      433.60     19.12 o 
   6  24   4      352.57      356.19     12.53 o 
  -8  25   4      247.24      258.31     18.29 o 
  -7  25   4      403.45      427.26     15.38 o 
  -6  25   4      475.84      453.37     24.51 o 
  -5  25   4     1274.55     1285.92     46.07 o 
  -4  25   4      940.67      906.67     29.88 o 
  -3  25   4      469.58      451.74     14.55 o 
  -2  25   4     1191.29     1222.74     28.46 o 
  -1  25   4      503.43      494.58     23.36 o 
   0  25   4      280.10      266.78      9.58 o 
   1  25   4      130.82      119.76      6.48 o 
   2  25   4       87.61       93.11      5.22 o 
   3  25   4       66.50       65.07      9.49 o 
   4  25   4      109.71       92.84     10.29 o 
   5  25   4       35.29       28.58      6.22 o 
   6  25   4      472.58      494.08     15.92 o 
  -7  26   4       14.47       21.87      5.82 o 
  -6  26   4       76.85       68.04     10.74 o 
  -5  26   4      116.54       89.84     11.64 o 
  -4  26   4        3.87        8.46      2.78 o 
  -3  26   4       24.73       29.34      6.34 o 
  -2  26   4      142.82      149.69     10.91 o 
  -1  26   4      239.21      252.12      9.61 o 
   0  26   4      157.22      170.60      7.73 o 
   1  26   4      683.78      717.88     16.50 o 
   2  26   4      424.05      428.60     11.02 o 
   3  26   4      705.49      686.18     29.52 o 
   4  26   4      400.64      405.51     20.61 o 
   5  26   4      995.27     1025.66     34.64 o 
   6  26   4      268.58      276.77     11.24 o 
  -7  27   4      735.29      748.39     34.12 o 
  -6  27   4      888.74      890.05     26.20 o 
  -5  27   4      198.27      177.79     15.78 o 
  -4  27   4      927.97      926.65     21.94 o 
  -3  27   4      923.89      961.74     40.70 o 
  -2  27   4      156.27      153.93      8.93 o 
  -1  27   4      441.32      448.99     15.75 o 
   0  27   4      865.38      879.73     19.61 o 
   1  27   4       60.04       60.46      5.11 o 
   2  27   4      130.10      126.28      5.87 o 
   3  27   4       46.41       56.24      9.55 o 
   4  27   4      103.19       98.96     10.89 o 
   5  27   4       24.07       15.16      6.07 o 
  -6  28   4       84.25       69.74     11.40 o 
  -5  28   4       27.92       29.55      8.67 o 
  -4  28   4      158.49      150.07      7.29 o 
  -3  28   4       40.84       42.64      5.44 o 
  -2  28   4      347.28      350.60     13.42 o 
  -1  28   4      741.61      760.26     21.26 o 
   0  28   4      166.03      134.54      8.55 o 
   1  28   4      418.78      424.90     12.23 o 
   2  28   4     1023.55     1022.80     21.39 o 
   3  28   4      298.63      289.42     18.79 o 
   4  28   4      538.53      558.78     25.61 o 
  -5  29   4      112.76      114.07     13.94 o 
  -4  29   4      189.92      204.57     16.51 o 
  -3  29   4      387.67      396.13     34.21 o 
  -2  29   4      263.51      281.66     12.08 o 
  -1  29   4      219.71      219.80     10.83 o 
   0  29   4      629.67      656.38     16.50 o 
   1  29   4       45.51       53.85      5.07 o 
   2  29   4       77.28       83.36      8.36 o 
   3  29   4       41.30       49.60      9.78 o 
  -4  30   4       56.10       60.62     10.88 o 
  -3  30   4      134.08      142.42      8.44 o 
  -2  30   4       66.59       64.43      7.81 o 
  -1  30   4      194.07      210.39     10.71 o 
   0  30   4      271.52      265.90     10.27 o 
   1  30   4      396.69      384.35     11.70 o 
   2  30   4      138.25      131.29     10.02 o 
  -3  31   4      335.17      345.77     12.89 o 
  -2  31   4      478.07      500.26     16.69 o 
  -1  31   4      317.48      325.29     13.35 o 
   0  31   4      223.85      224.98     10.97 o 
   1  31   4      144.42      153.60      7.58 o 
   2  31   4       96.08       78.92     11.93 o 
   0 -31   5      796.82      815.29     37.00 o 
  -4 -30   5      149.45      153.48     16.69 o 
  -3 -30   5      114.40       92.63     13.98 o 
   0 -30   5       19.42       32.35      9.56 o 
   1 -30   5       11.69       -0.70      6.57 o 
   2 -30   5      122.88      144.14     15.03 o 
  -5 -29   5      220.34      218.48     18.07 o 
  -4 -29   5      313.37      314.09     22.34 o 
  -3 -29   5      177.31      188.03     17.94 o 
   0 -29   5      374.13      351.00     22.87 o 
   1 -29   5      205.73      199.51     17.13 o 
   2 -29   5      519.15      567.80     28.53 o 
   3 -29   5       88.78       88.39     12.31 o 
  -6 -28   5      275.84      306.82     20.45 o 
  -5 -28   5      151.57      151.34     15.67 o 
  -4 -28   5      377.23      345.78     23.11 o 
  -3 -28   5      388.37      455.35     26.26 o 
   0 -28   5       68.43       69.42     11.67 o 
   1 -28   5       83.12       77.16     11.83 o 
   2 -28   5       36.64       24.20      8.26 o 
   3 -28   5       47.11       55.57     10.50 o 
   4 -28   5      325.14      368.60     16.48 o 
  -7 -27   5       35.39       40.74      8.99 o 
  -6 -27   5       11.01       13.94      7.55 o 
  -5 -27   5      106.95       97.90     13.06 o 
  -4 -27   5      268.08      295.14     20.54 o 
  -3 -27   5      272.13      253.96     19.58 o 
   1 -27   5      896.99      907.81     36.73 o 
   2 -27   5     1092.09     1027.61     40.24 o 
   3 -27   5      542.73      546.08     26.80 o 
   4 -27   5      220.43      204.44     28.17 o 
   5 -27   5      171.19      171.00     13.10 o 
  -7 -26   5      299.59      300.40     14.61 o 
  -6 -26   5      118.77      113.80     13.21 o 
  -5 -26   5      191.87      215.87     17.24 o 
  -4 -26   5      237.70      257.10     19.13 o 
  -3 -26   5      200.32      207.20     17.43 o 
   0 -26   5        4.93        6.00      6.69 o 
   1 -26   5       41.56       29.50      8.57 o 
   2 -26   5       38.29       44.45      9.45 o 
   3 -26   5       60.56       76.88     10.94 o 
   4 -26   5       80.67       99.17      9.10 o 
   5 -26   5      218.34      245.06     12.10 o 
  -8 -25   5       11.15       11.74      5.44 o 
  -7 -25   5      119.96      129.27     15.37 o 
  -6 -25   5       15.30       12.61      5.52 o 
  -5 -25   5     1078.53     1041.72     40.29 o 
  -4 -25   5      402.55      403.59     23.44 o 
  -3 -25   5      647.70      627.11     30.09 o 
  -2 -25   5      690.25      760.52     33.54 o 
   0 -25   5      845.94      840.73     34.50 o 
   1 -25   5     1094.62     1114.08     40.91 o 
   2 -25   5      258.04      250.18     17.54 o 
   3 -25   5      684.57      692.40     22.42 o 
   4 -25   5      292.18      306.48     14.17 o 
   5 -25   5      230.38      239.94     11.74 o 
  -8 -24   5      485.19      511.36     20.86 o 
  -7 -24   5      572.99      546.44     19.37 o 
  -6 -24   5      353.57      349.82     15.63 o 
  -5 -24   5      192.51      188.59     15.69 o 
  -4 -24   5      351.31      402.67     22.77 o 
  -3 -24   5      127.14      148.19     14.19 o 
  -2 -24   5      385.47      450.51     24.40 o 
   0 -24   5        6.41        9.49      6.57 o 
   1 -24   5      188.60      191.11     15.24 o 
   2 -24   5       38.20       34.85      8.31 o 
   3 -24   5      352.39      375.45     15.44 o 
   4 -24   5       54.28       63.69      7.47 o 
   5 -24   5      294.85      315.64     13.08 o 
   6 -24   5      241.20      212.73     18.77 o 
  -8 -23   5       99.74      105.97     11.22 o 
  -7 -23   5       38.20       47.89     11.03 o 
  -6 -23   5      165.94      162.82     10.90 o 
  -5 -23   5      139.61      166.49     14.76 o 
  -4 -23   5       70.95       73.36     11.05 o 
  -3 -23   5      674.81      694.06     30.75 o 
  -2 -23   5     1212.26     1331.92     45.52 o 
   0 -23   5     1044.81     1051.90     38.05 o 
   1 -23   5      814.29      807.91     31.87 o 
   2 -23   5      521.00      533.15     24.51 o 
   3 -23   5      453.39      417.44     16.03 o 
   4 -23   5     1197.73     1217.87     31.00 o 
   5 -23   5       64.81       59.16      9.09 o 
   6 -23   5      406.53      413.32     17.22 o 
   7 -23   5      141.23      129.99     13.95 o 
  -8 -22   5      510.65      517.57     18.03 o 
  -7 -22   5      261.26      262.68     12.68 o 
  -6 -22   5      347.26      359.30     15.21 o 
  -5 -22   5      653.81      675.03     21.78 o 
  -4 -22   5      298.31      323.43     19.57 o 
  -3 -22   5      299.44      317.73     19.15 o 
  -2 -22   5      256.32      231.86     17.08 o 
  -1 -22   5       50.72       45.91      8.26 o 
   0 -22   5      175.34      181.31     13.69 o 
   1 -22   5       56.60       48.29      8.64 o 
   2 -22   5      276.55      281.25     12.84 o 
   3 -22   5      589.69      624.86     19.71 o 
   4 -22   5      219.11      261.08     12.06 o 
   5 -22   5      710.28      716.81     17.07 o 
   6 -22   5      183.03      189.00     11.35 o 
   7 -22   5      229.85      233.86     12.76 o 
  -9 -21   5       92.69       87.99      8.84 o 
  -8 -21   5       68.37       68.10     14.23 o 
  -7 -21   5        6.35        4.37      4.16 o 
  -6 -21   5      423.65      438.70     16.71 o 
  -5 -21   5      273.30      264.06     12.87 o 
  -4 -21   5      534.51      529.33     25.42 o 
  -3 -21   5      920.52      887.94     34.76 o 
  -2 -21   5     1425.87     1408.69     47.31 o 
  -1 -21   5     2005.70     2009.46     59.90 o 
   0 -21   5     1729.03     1682.24     52.12 o 
   1 -21   5     1603.11     1586.28     49.85 o 
   2 -21   5     1291.99     1243.13     30.78 o 
   3 -21   5      943.14      977.78     25.94 o 
   4 -21   5     1445.60     1463.76     33.90 o 
   5 -21   5      590.57      577.62     14.57 o 
   6 -21   5      235.93      222.80     18.20 o 
   7 -21   5      105.72       99.26      8.75 o 
   8 -21   5      119.49      112.50     12.86 o 
 -10 -20   5      268.48      282.19     19.99 o 
  -9 -20   5      325.37      375.47     22.83 o 
  -8 -20   5      699.28      673.50     15.29 o 
  -7 -20   5      383.39      376.05     20.10 o 
  -6 -20   5     1165.88     1143.58     29.35 o 
  -5 -20   5      418.81      421.43     28.44 o 
  -4 -20   5      402.95      414.30     16.02 o 
  -3 -20   5      384.80      371.15     20.21 o 
  -2 -20   5      534.27      552.54     25.25 o 
  -1 -20   5      305.47      308.40     17.31 o 
   0 -20   5      494.02      475.16     21.60 o 
   1 -20   5       96.86      110.13      8.12 o 
   2 -20   5       49.33       54.31      8.78 o 
   3 -20   5       32.68       31.40      5.19 o 
   4 -20   5      324.08      306.85     13.28 o 
   5 -20   5      706.62      714.64     16.14 o 
   6 -20   5      162.87      137.26      9.54 o 
   7 -20   5      471.54      455.65     18.94 o 
   8 -20   5      379.16      367.47     21.59 o 
 -10 -19   5       16.29       12.33      6.83 o 
  -9 -19   5       14.16        6.23      5.61 o 
  -8 -19   5      106.08       95.83      7.02 o 
  -7 -19   5      467.63      469.15     15.00 o 
  -6 -19   5      196.47      214.15     14.62 o 
  -5 -19   5      480.54      492.61     17.19 o 
  -4 -19   5      835.19      869.41     29.91 o 
  -3 -19   5      842.66      824.57     32.26 o 
  -2 -19   5      483.94      473.00     17.26 o 
  -1 -19   5     1606.96     1610.27     48.64 o 
   0 -19   5     2122.93     1977.50     57.15 o 
   1 -19   5      503.98      496.95     16.38 o 
   2 -19   5     1270.71     1244.52     29.50 o 
   3 -19   5      300.51      311.70     10.11 o 
   4 -19   5       43.69       45.04      4.45 o 
   5 -19   5      391.48      392.20     10.91 o 
   6 -19   5      344.88      355.47     14.59 o 
   7 -19   5       44.88       40.90      6.72 o 
   8 -19   5       20.09       14.94      4.90 o 
 -10 -18   5      415.32      407.93     23.28 o 
  -9 -18   5      539.18      563.90     27.03 o 
  -8 -18   5      251.97      271.90      9.58 o 
  -7 -18   5      673.02      655.07     19.12 o 
  -6 -18   5      696.25      672.71     16.45 o 
  -5 -18   5      215.80      193.86     10.45 o 
  -4 -18   5      737.76      714.32     21.30 o 
  -3 -18   5      485.37      465.77     22.51 o 
  -2 -18   5      753.04      715.95     21.66 o 
  -1 -18   5      180.13      187.78     12.63 o 
   0 -18   5       48.19       48.36      7.31 o 
   1 -18   5      181.08      173.56      9.19 o 
   2 -18   5      336.93      319.28     12.57 o 
   3 -18   5       42.38       43.82      4.63 o 
   4 -18   5      448.02      436.91     11.97 o 
   5 -18   5      427.47      434.00     11.11 o 
   6 -18   5      408.44      399.51     15.21 o 
   7 -18   5     1083.57     1039.69     27.56 o 
   8 -18   5      617.62      649.82     24.40 o 
   9 -18   5      277.35      298.38     19.06 o 
 -10 -17   5      137.86      133.50     13.48 o 
  -9 -17   5      149.94      169.80     14.25 o 
  -8 -17   5      189.09      191.22     10.66 o 
  -7 -17   5      120.75      112.74      6.33 o 
  -6 -17   5       10.15        3.84      2.63 o 
  -5 -17   5      146.58      152.08      7.64 o 
  -4 -17   5     1329.20     1293.64     30.91 o 
  -3 -17   5      906.75      880.67     25.85 o 
  -2 -17   5     2269.84     2185.49     49.36 o 
  -1 -17   5     4641.88     4556.95     71.01 o 
   0 -17   5     2270.54     2259.89     45.63 o 
   1 -17   5     2478.62     2387.19     50.26 o 
   2 -17   5     2980.61     3002.80     49.54 o 
   3 -17   5     1947.86     1901.32     32.62 o 
   4 -17   5      707.11      688.36     15.58 o 
   5 -17   5     1498.87     1458.21     25.41 o 
   6 -17   5      409.94      381.30     14.49 o 
   7 -17   5       48.40       53.73     11.91 o 
   8 -17   5       71.69       67.83      6.70 o 
   9 -17   5       14.31       14.64      6.13 o 
 -11 -16   5      214.58      239.14     17.53 o 
 -10 -16   5      261.32      274.40     18.10 o 
  -9 -16   5      419.94      448.67     22.63 o 
  -8 -16   5      734.26      730.95     21.39 o 
  -7 -16   5      586.58      576.16     13.90 o 
  -6 -16   5      987.78      998.77     20.28 o 
  -5 -16   5      336.58      346.48     10.59 o 
  -4 -16   5     1079.77     1065.28     26.55 o 
  -3 -16   5      452.39      450.17     12.84 o 
  -2 -16   5      318.89      303.99     12.47 o 
  -1 -16   5       92.77       89.75      5.45 o 
   0 -16   5      383.84      385.14     13.15 o 
   1 -16   5       54.56       72.83      6.03 o 
   2 -16   5      408.40      377.40     12.57 o 
   3 -16   5      885.98      901.98     18.14 o 
   4 -16   5     1088.80     1084.94     20.79 o 
   5 -16   5     1134.37     1152.70     20.19 o 
   6 -16   5      310.54      299.08     12.28 o 
   7 -16   5      567.00      559.68     17.72 o 
   8 -16   5      247.72      271.09     12.06 o 
   9 -16   5      242.44      242.22     16.43 o 
 -11 -15   5       75.00       92.43     11.61 o 
 -10 -15   5      113.09      107.78     11.58 o 
  -9 -15   5       33.49       25.53      6.81 o 
  -8 -15   5      350.11      338.93     13.54 o 
  -7 -15   5      243.45      231.90      9.28 o 
  -6 -15   5      319.58      321.71     14.05 o 
  -5 -15   5      997.44      967.82     19.55 o 
  -4 -15   5      858.20      834.10     17.47 o 
  -3 -15   5     1600.91     1587.61     30.09 o 
  -2 -15   5     3248.18     3242.38     40.09 o 
  -1 -15   5      432.80      458.94     18.46 o 
   0 -15   5     1997.21     1939.85     39.36 o 
   1 -15   5     2119.87     2132.82     34.41 o 
   2 -15   5     1341.36     1225.33     22.81 o 
   3 -15   5     1994.12     1906.94     31.77 o 
   4 -15   5     1550.28     1497.73     26.23 o 
   5 -15   5      181.59      160.02      8.61 o 
   6 -15   5      310.40      299.05     12.10 o 
   7 -15   5      287.61      298.64     12.07 o 
   8 -15   5       62.15       66.93      5.96 o 
   9 -15   5        3.81        1.35      4.42 o 
 -11 -14   5      206.72      207.16     15.95 o 
 -10 -14   5      201.21      212.63     15.39 o 
  -9 -14   5      245.56      241.06     15.72 o 
  -8 -14   5      830.78      826.55     30.76 o 
  -7 -14   5     1075.39     1055.58     19.97 o 
  -6 -14   5      718.97      705.32     15.64 o 
  -5 -14   5     3569.05     3433.55     58.13 o 
  -4 -14   5     1430.65     1432.73     23.43 o 
  -3 -14   5      591.58      586.88     12.48 o 
  -2 -14   5     2146.88     2153.61     28.03 o 
  -1 -14   5      407.33      399.33      9.14 o 
   0 -14   5        3.22        6.96      2.71 o 
   1 -14   5      410.02      417.60     11.70 o 
   2 -14   5      412.90      381.44     10.06 o 
   3 -14   5      576.99      563.33     12.78 o 
   4 -14   5      215.33      219.32     11.77 o 
   5 -14   5      368.07      343.34     12.70 o 
   6 -14   5     1432.44     1424.94     31.97 o 
   7 -14   5      426.82      408.13     13.87 o 
   8 -14   5     1142.23     1149.97     26.35 o 
   9 -14   5      758.01      715.53     29.80 o 
 -11 -13   5       92.24       89.01     10.85 o 
 -10 -13   5      128.45      115.91     11.45 o 
  -9 -13   5       90.26      104.42     10.55 o 
  -8 -13   5       21.86       16.65      5.59 o 
  -7 -13   5      325.53      316.14      8.89 o 
  -6 -13   5      336.43      323.08      9.89 o 
  -5 -13   5      460.46      467.33     11.73 o 
  -4 -13   5     1047.79     1020.27     15.84 o 
  -3 -13   5     1144.04     1082.22     18.73 o 
  -2 -13   5     2511.59     2507.80     32.11 o 
  -1 -13   5     1458.38     1450.11     21.70 o 
   0 -13   5     3519.85     3497.12     42.76 o 
   1 -13   5     4103.17     4030.98     58.51 o 
   2 -13   5      525.08      541.30     12.08 o 
   3 -13   5     3034.79     2941.50     40.37 o 
   4 -13   5     2600.39     2523.01     45.29 o 
   5 -13   5      472.29      466.92     15.06 o 
   6 -13   5      284.02      281.50     11.03 o 
   7 -13   5      315.69      317.13     11.61 o 
   8 -13   5      198.06      208.38      8.60 o 
   9 -13   5       18.80       23.61      6.42 o 
  10 -13   5       52.72       45.90      8.05 o 
 -12 -12   5       96.08      100.93     11.63 o 
 -11 -12   5      494.49      491.04     24.10 o 
 -10 -12   5      362.61      326.19     18.50 o 
  -9 -12   5      530.47      509.54     23.06 o 
  -8 -12   5      358.44      327.47     17.15 o 
  -7 -12   5     1045.63     1026.68     18.81 o 
  -6 -12   5      358.61      346.43     11.74 o 
  -5 -12   5      453.36      457.37     10.88 o 
  -4 -12   5      282.19      258.12      6.49 o 
  -3 -12   5      611.68      641.73     12.81 o 
  -2 -12   5      286.52      305.80      6.95 o 
  -1 -12   5       11.83       23.07      2.36 o 
   0 -12   5      323.66      332.51      7.98 o 
   1 -12   5      255.43      266.61      7.78 o 
   2 -12   5      610.07      639.33     14.13 o 
   3 -12   5      735.57      753.40     13.40 o 
   4 -12   5      747.18      683.40     12.28 o 
   5 -12   5      413.18      406.83     13.09 o 
   6 -12   5      815.93      819.08     20.78 o 
   7 -12   5      190.29      189.60      8.64 o 
   8 -12   5      203.12      203.01     15.38 o 
   9 -12   5      323.87      317.34     17.40 o 
  10 -12   5       47.05       54.22      8.20 o 
 -12 -11   5      100.49      102.32     11.26 o 
 -11 -11   5      183.24      163.53     13.44 o 
 -10 -11   5      152.90      160.18     12.47 o 
  -9 -11   5      734.60      685.72     27.35 o 
  -8 -11   5      991.51      920.94     32.44 o 
  -7 -11   5      413.13      396.78     17.46 o 
  -6 -11   5      146.62      143.96      5.40 o 
  -5 -11   5      577.62      557.96     11.31 o 
  -4 -11   5      867.83      916.99     19.20 o 
  -3 -11   5     2492.69     2480.35     34.73 o 
  -2 -11   5     2370.85     2396.40     30.78 o 
  -1 -11   5     3795.36     4020.11     45.55 o 
   0 -11   5     3384.46     3520.88     43.45 o 
   1 -11   5     5084.98     4990.14     90.85 o 
   2 -11   5     8439.93     8139.70    111.96 o 
   3 -11   5     3551.91     3569.55     47.30 o 
   4 -11   5     1679.19     1627.55     23.68 o 
   5 -11   5     1146.49     1182.67     28.68 o 
   6 -11   5      371.83      360.11     12.02 o 
   7 -11   5      154.65      160.47     10.50 o 
   8 -11   5      139.24      123.50     10.43 o 
   9 -11   5       24.63       38.85      6.70 o 
  10 -11   5       73.22       69.72      8.71 o 
 -12 -10   5      189.33      203.47     14.97 o 
 -11 -10   5       55.99       51.34      8.16 o 
 -10 -10   5      457.63      442.39     21.12 o 
  -9 -10   5      909.99      897.38     31.98 o 
  -8 -10   5      120.28      121.94     10.14 o 
  -7 -10   5     2262.69     2207.42     36.07 o 
  -6 -10   5     1605.24     1582.30     22.44 o 
  -5 -10   5     1980.18     1912.37     28.19 o 
  -4 -10   5     3909.98     3760.36     50.57 o 
  -3 -10   5     2775.52     2830.28     34.95 o 
  -2 -10   5      717.04      739.36     10.77 o 
  -1 -10   5       99.08      102.78      4.12 o 
   0 -10   5      471.06      490.14      7.93 o 
   1 -10   5      108.90      126.21      6.81 o 
   2 -10   5       51.38       47.30      3.34 o 
   3 -10   5      427.63      410.44      8.38 o 
   4 -10   5     1082.20     1082.60     16.40 o 
   5 -10   5     1158.08     1152.77     21.38 o 
   6 -10   5      849.26      828.19     19.99 o 
   7 -10   5     1201.71     1162.27     25.08 o 
   8 -10   5     1155.86     1087.80     36.56 o 
   9 -10   5      479.45      499.36     21.40 o 
  10 -10   5      740.72      728.38     28.59 o 
 -12  -9   5       68.36       74.51      9.55 o 
 -11  -9   5      165.60      172.33     13.12 o 
 -10  -9   5      267.13      271.20     15.67 o 
  -9  -9   5      110.68      121.50     10.24 o 
  -8  -9   5      389.48      364.84     17.34 o 
  -7  -9   5      448.59      437.94     13.18 o 
  -6  -9   5      842.49      819.07     14.86 o 
  -5  -9   5     1289.78     1265.57     18.54 o 
  -4  -9   5     3298.83     3205.29     43.64 o 
  -3  -9   5      706.65      722.79     12.35 o 
  -2  -9   5     2618.15     2704.32     30.06 o 
  -1  -9   5     1189.66     1073.98     14.84 o 
   0  -9   5     1084.40     1121.14     13.14 o 
   1  -9   5     3371.76     3260.41     38.60 o 
   2  -9   5      963.90      957.13     16.86 o 
   3  -9   5     2044.90     1975.83     27.50 o 
   4  -9   5      111.36      120.15      4.89 o 
   5  -9   5      862.27      875.45     16.77 o 
   6  -9   5      208.02      194.47      7.95 o 
   7  -9   5       45.39       42.56      3.89 o 
   8  -9   5      521.52      546.75     21.93 o 
   9  -9   5       82.42       93.33      8.90 o 
  10  -9   5       26.55       22.37      5.71 o 
 -12  -8   5      178.22      189.49     13.89 o 
 -11  -8   5      170.98      197.72     13.67 o 
 -10  -8   5      556.90      565.00     23.27 o 
  -9  -8   5     1060.68     1047.01     34.67 o 
  -8  -8   5      311.01      268.19     14.42 o 
  -7  -8   5     1130.71     1109.20     28.47 o 
  -6  -8   5      179.40      154.37      5.82 o 
  -5  -8   5     1167.78     1116.84     16.71 o 
  -4  -8   5     1008.09     1020.46     16.77 o 
  -3  -8   5      702.96      702.81     10.10 o 
  -2  -8   5      837.49      912.17     11.47 o 
  -1  -8   5      717.15      744.18     10.33 o 
   0  -8   5      255.02      290.82      7.01 o 
   1  -8   5      506.94      561.47      8.26 o 
   2  -8   5      114.90      122.72      4.65 o 
   3  -8   5      203.13      187.33      6.92 o 
   4  -8   5      392.68      387.67      9.24 o 
   5  -8   5     1284.90     1301.74     22.89 o 
   6  -8   5      624.23      635.40     15.65 o 
   7  -8   5      639.34      669.30     13.73 o 
   8  -8   5      843.27      862.52     29.53 o 
   9  -8   5      407.99      417.76     18.75 o 
  10  -8   5      261.94      266.90     14.76 o 
 -12  -7   5      417.59      392.20     20.28 o 
 -11  -7   5       63.91       63.69      8.41 o 
 -10  -7   5      519.38      502.18     21.73 o 
  -9  -7   5      762.15      744.08     26.68 o 
  -8  -7   5       47.74       50.05      6.42 o 
  -7  -7   5        9.48        5.09      4.01 o 
  -6  -7   5      723.32      729.16     14.69 o 
  -5  -7   5     1074.25     1035.53     19.60 o 
  -4  -7   5      772.19      743.55     12.05 o 
  -3  -7   5     2089.90     2081.75     23.50 o 
  -2  -7   5     3181.81     3311.29     33.76 o 
  -1  -7   5     8579.47     8543.82     86.23 o 
   0  -7   5     6095.70     6196.05     59.27 o 
   1  -7   5     9338.43     9450.23     98.93 o 
   2  -7   5     4378.65     4504.26     51.90 o 
   3  -7   5     7137.68     6991.75     79.13 o 
   4  -7   5     1983.70     1971.00     28.46 o 
   5  -7   5     1369.16     1382.73     27.85 o 
   6  -7   5      863.13      855.61     19.08 o 
   7  -7   5      246.03      249.61     13.84 o 
   8  -7   5      190.33      212.23     10.17 o 
   9  -7   5       10.83       10.44      3.84 o 
  10  -7   5       55.34       65.23      7.37 o 
 -12  -6   5      211.13      218.28     14.37 o 
 -11  -6   5      394.21      387.28     18.89 o 
 -10  -6   5      200.53      179.26     11.84 o 
  -9  -6   5      724.37      715.28     25.43 o 
  -8  -6   5     1168.11     1119.85     34.45 o 
  -7  -6   5     1439.98     1448.20     34.20 o 
  -6  -6   5      942.05      964.53     17.85 o 
  -5  -6   5     2158.87     2112.48     34.34 o 
  -4  -6   5     2158.74     2065.16     30.74 o 
  -3  -6   5     1495.78     1478.90     17.06 o 
  -2  -6   5      608.21      617.34      8.48 o 
  -1  -6   5       32.10       25.77      1.83 o 
   0  -6   5     1370.23     1443.29     17.47 o 
   1  -6   5      206.93      212.04      4.28 o 
   2  -6   5      237.16      264.61      5.48 o 
   3  -6   5     2785.67     2649.96     31.93 o 
   4  -6   5      175.51      165.60      5.34 o 
   5  -6   5      768.08      743.30     17.31 o 
   6  -6   5      552.34      567.00     12.33 o 
   7  -6   5      572.67      589.05     17.48 o 
   8  -6   5     1003.65      981.09     25.87 o 
   9  -6   5      457.83      438.45     18.39 o 
  10  -6   5      367.43      358.89     16.66 o 
  11  -6   5      131.01      142.03     10.43 o 
 -12  -5   5       16.07       19.14      5.78 o 
 -11  -5   5       84.17       81.67      8.72 o 
 -10  -5   5      178.29      196.30     12.05 o 
  -9  -5   5       77.86       62.76      7.18 o 
  -8  -5   5      234.74      230.43     12.32 o 
  -7  -5   5      357.57      313.36     11.81 o 
  -6  -5   5     1424.50     1380.52     23.55 o 
  -5  -5   5      536.57      551.02     11.97 o 
  -4  -5   5     1798.61     1833.90     36.72 o 
  -3  -5   5     2578.14     2464.12     31.27 o 
  -2  -5   5     3170.30     3120.02     36.36 o 
  -1  -5   5     1436.43     1409.38     22.42 o 
   0  -5   5     4917.95     5129.69     55.08 o 
   1  -5   5     2885.26     2853.05     33.76 o 
   2  -5   5     1838.33     1897.37     21.91 o 
   3  -5   5     4188.18     4151.42     44.50 o 
   4  -5   5     3023.06     2872.55     39.56 o 
   5  -5   5      425.48      405.78      9.12 o 
   6  -5   5      535.08      518.39     11.31 o 
   7  -5   5      396.97      390.07     13.42 o 
   8  -5   5       14.55       13.77      3.35 o 
   9  -5   5       34.58       30.81      5.21 o 
  10  -5   5       33.32       45.70      6.11 o 
  11  -5   5      174.97      152.73     10.63 o 
 -12  -4   5       71.41       71.81      8.63 o 
 -11  -4   5      287.81      285.74     15.41 o 
 -10  -4   5      426.12      414.67     18.37 o 
  -9  -4   5      691.28      658.28     23.84 o 
  -8  -4   5     1558.85     1568.00     44.47 o 
  -7  -4   5     1856.91     1792.00     40.38 o 
  -6  -4   5     1441.15     1375.23     23.18 o 
  -5  -4   5     3866.44     3695.03     55.88 o 
  -4  -4   5      802.08      702.27     18.57 o 
  -3  -4   5     1028.86     1004.30     14.58 o 
  -2  -4   5     4518.24     4775.96     67.22 o 
  -1  -4   5     1796.10     2025.29     23.26 o 
   0  -4   5      353.84      382.39      6.94 o 
   1  -4   5      298.27      306.89      5.34 o 
   2  -4   5      167.95      214.91      4.23 o 
   3  -4   5     2095.62     2038.87     34.84 o 
   4  -4   5     1005.73      981.08     15.27 o 
   5  -4   5      528.18      559.63     11.92 o 
   6  -4   5     3133.36     3064.37     46.36 o 
   7  -4   5      986.13      982.91     24.60 o 
   8  -4   5      585.25      599.23     17.85 o 
   9  -4   5     1167.34     1187.64     35.85 o 
  10  -4   5      548.06      528.73     20.69 o 
  11  -4   5      290.68      297.75     14.64 o 
 -12  -3   5      267.68      271.29     15.35 o 
 -11  -3   5      394.84      389.75     18.32 o 
 -10  -3   5      283.66      265.48     14.03 o 
  -9  -3   5        3.23        0.35      3.07 o 
  -8  -3   5       61.77       65.28      6.58 o 
  -7  -3   5      298.73      265.78     10.52 o 
  -6  -3   5      498.44      468.69     13.48 o 
  -5  -3   5      570.75      540.79     12.62 o 
  -4  -3   5     1164.87     1120.06     28.91 o 
  -3  -3   5     2954.72     3026.11     33.55 o 
  -2  -3   5     8626.08     9074.12    115.78 o 
  -1  -3   5     2644.11     2538.39     28.60 o 
   0  -3   5    10309.19    11010.33    126.01 o 
   1  -3   5     3363.83     3222.03     40.30 o 
   2  -3   5     4174.82     4394.22     46.45 o 
   3  -3   5     3078.41     3143.83     35.09 o 
   4  -3   5     1738.13     1687.86     22.14 o 
   5  -3   5     1926.16     1899.21     38.54 o 
   6  -3   5     1250.18     1178.98     27.28 o 
   7  -3   5      115.50      112.70      6.56 o 
   8  -3   5       80.46       75.63      5.78 o 
   9  -3   5      105.92      110.76      7.87 o 
  10  -3   5       35.29       36.05      5.04 o 
  11  -3   5      108.38      122.93      9.06 o 
 -12  -2   5      168.45      164.56     11.59 o 
 -11  -2   5      226.84      254.19     13.74 o 
 -10  -2   5      608.83      637.45     23.58 o 
  -9  -2   5      298.37      315.51     14.52 o 
  -8  -2   5      775.43      725.67     25.00 o 
  -7  -2   5      593.77      567.11     16.49 o 
  -6  -2   5     1038.45     1005.59     24.66 o 
  -5  -2   5      314.62      270.47      7.06 o 
  -4  -2   5     2397.89     2532.04     40.55 o 
  -3  -2   5      771.13      755.30     10.99 o 
  -2  -2   5      911.66      903.70     12.57 o 
  -1  -2   5      232.48      260.54      4.58 o 
   0  -2   5      516.52      580.98      9.73 o 
   1  -2   5      799.62      855.94     11.64 o 
   2  -2   5      716.34      736.17      9.29 o 
   3  -2   5     1106.50     1138.70     14.76 o 
   4  -2   5      683.69      696.79     12.31 o 
   5  -2   5     1840.77     1836.38     24.96 o 
   6  -2   5      105.72      103.63      5.91 o 
   7  -2   5      955.24      906.03     22.66 o 
   8  -2   5      877.17      868.00     34.75 o 
   9  -2   5      108.15      117.53      7.76 o 
  10  -2   5      341.44      374.91     15.36 o 
  11  -2   5      158.53      180.92     10.40 o 
 -12  -1   5      213.14      231.32     13.91 o 
 -11  -1   5       76.62       84.26      8.21 o 
 -10  -1   5       12.07       15.66      4.57 o 
  -9  -1   5      475.49      456.74     18.28 o 
  -8  -1   5       40.95       32.72      4.94 o 
  -7  -1   5      437.04      421.35     13.76 o 
  -6  -1   5      401.42      379.93     12.24 o 
  -5  -1   5      966.49      913.80     16.66 o 
  -4  -1   5     2874.46     2744.68     42.82 o 
  -3  -1   5     1918.22     2081.69     28.50 o 
  -2  -1   5     4612.30     4855.57     52.41 o 
  -1  -1   5     7891.09     7957.86     77.63 o 
   0  -1   5     8694.23     9370.27    131.17 o 
   1  -1   5     4574.40     4713.98     43.80 o 
   2  -1   5     5287.55     5231.91     51.51 o 
   3  -1   5     2559.10     2493.45     28.89 o 
   4  -1   5     1304.96     1305.55     29.40 o 
   5  -1   5     2161.39     2107.75     27.83 o 
   6  -1   5      266.18      269.49      9.45 o 
   7  -1   5      247.41      230.54     11.97 o 
   8  -1   5      330.75      314.13     11.33 o 
   9  -1   5       37.93       38.64      4.77 o 
  10  -1   5      114.58      116.08      8.04 o 
  11  -1   5        0.16        2.13      3.09 o 
 -12   0   5      234.83      234.03     13.68 o 
 -11   0   5      254.47      260.81     13.81 o 
 -10   0   5      568.73      585.72     21.91 o 
  -9   0   5     2075.00     1952.29     53.58 o 
  -8   0   5     1291.01     1194.90     35.12 o 
  -7   0   5     2438.48     2279.49     48.57 o 
  -6   0   5     4114.95     3828.61     75.97 o 
  -5   0   5      495.64      476.79     10.04 o 
  -4   0   5      892.13      900.08     16.49 o 
  -3   0   5     3038.78     3259.38     38.11 o 
  -2   0   5      491.75      558.21      8.09 o 
  -1   0   5     1568.37     1619.29     17.85 o 
   0   0   5     2705.78     2873.93     30.87 o 
   1   0   5       21.51       45.25      1.90 o 
   2   0   5      145.17      134.30      2.69 o 
   3   0   5       54.01       63.53      2.29 o 
   4   0   5     2100.89     2019.13     24.65 o 
   5   0   5     3256.24     3089.40     39.02 o 
   6   0   5     1254.92     1223.03     27.26 o 
   7   0   5     1651.99     1643.07     35.48 o 
   8   0   5     1825.59     1828.83     59.64 o 
   9   0   5      797.97      795.16     24.51 o 
  10   0   5     1197.00     1188.36     34.18 o 
  11   0   5      488.48      538.43     19.14 o 
 -12   1   5      219.75      242.46     13.82 o 
 -11   1   5       79.51       78.46      7.68 o 
 -10   1   5       12.56        8.34      3.96 o 
  -9   1   5      477.83      453.53     18.02 o 
  -8   1   5       39.27       44.62      5.52 o 
  -7   1   5      433.70      402.32     21.59 o 
  -6   1   5      385.72      352.15     15.91 o 
  -5   1   5      974.14      937.13     16.52 o 
  -4   1   5     2880.82     2783.16     42.77 o 
  -3   1   5     1934.85     2080.41     32.54 o 
  -2   1   5     4675.50     4926.23     55.69 o 
  -1   1   5     7927.19     8038.46     81.97 o 
   0   1   5     8785.03     9507.34    100.96 o 
   1   1   5     4553.20     4610.54     48.84 o 
   2   1   5     5306.79     5292.15     47.31 o 
   3   1   5     2560.34     2526.68     32.42 o 
   4   1   5     1307.77     1316.28     17.10 o 
   5   1   5     2134.78     2127.80     54.76 o 
   6   1   5      260.54      251.37     11.01 o 
   7   1   5      248.62      235.34      8.87 o 
   8   1   5      337.79      328.40     17.00 o 
   9   1   5       37.92       31.28      4.23 o 
  10   1   5      113.83      105.39      7.29 o 
  11   1   5        0.22        1.05      2.99 o 
 -12   2   5      168.36      168.95     11.42 o 
 -11   2   5      213.83      212.61     12.34 o 
 -10   2   5      613.57      638.08     22.99 o 
  -9   2   5      292.86      288.07     13.75 o 
  -8   2   5      765.76      792.75     25.11 o 
  -7   2   5      586.19      509.98     28.40 o 
  -6   2   5     1034.98     1008.00     24.53 o 
  -5   2   5      304.02      271.84      6.71 o 
  -4   2   5     2406.09     2527.13     39.44 o 
  -3   2   5      804.40      804.40     11.64 o 
  -2   2   5      897.49      922.79     12.77 o 
  -1   2   5      225.48      256.60      5.16 o 
   0   2   5      518.38      585.33     11.20 o 
   1   2   5      795.43      827.04     10.18 o 
   2   2   5      715.51      739.61      8.24 o 
   3   2   5     1095.67     1134.97     15.22 o 
   4   2   5      717.05      745.17     10.61 o 
   5   2   5     1887.33     1886.87     37.91 o 
   6   2   5       95.65       94.90      5.45 o 
   7   2   5      942.43      936.45     22.16 o 
   8   2   5      889.31      887.64     21.82 o 
   9   2   5       99.63       93.99      6.45 o 
  10   2   5      349.04      370.05     14.19 o 
  11   2   5      157.97      166.43      9.31 o 
 -12   3   5      263.78      277.45     14.77 o 
 -11   3   5      393.19      416.44     17.98 o 
 -10   3   5      280.79      278.26     13.75 o 
  -9   3   5        2.96        3.65      3.51 o 
  -8   3   5       62.26       48.72      5.89 o 
  -7   3   5      306.64      253.58     18.12 o 
  -6   3   5      497.67      453.91     14.04 o 
  -5   3   5      578.47      546.31     15.29 o 
  -4   3   5     1202.08     1110.45     19.52 o 
  -3   3   5     2957.36     2990.48     34.77 o 
  -2   3   5     8604.64     9118.41    101.02 o 
  -1   3   5     2668.10     2555.94     33.66 o 
   0   3   5    10205.74    10755.38     97.01 o 
   1   3   5     3358.35     3283.13     32.86 o 
   2   3   5     4194.93     4407.63     39.99 o 
   3   3   5     3051.63     3042.58     31.97 o 
   4   3   5     1744.93     1654.54     20.81 o 
   5   3   5     1934.83     1825.64     37.94 o 
   6   3   5     1249.41     1181.81     26.43 o 
   7   3   5      112.54      105.98      9.26 o 
   8   3   5       78.99       73.39      5.26 o 
   9   3   5      105.72       97.43      6.74 o 
  10   3   5       36.09       29.37      4.39 o 
  11   3   5      107.22      128.67      8.14 o 
 -12   4   5       74.72       85.79      8.32 o 
 -11   4   5      294.90      303.53     14.90 o 
 -10   4   5      446.54      417.55     17.47 o 
  -9   4   5      700.61      668.28     23.18 o 
  -8   4   5     1561.05     1536.79     43.45 o 
  -7   4   5     1865.37     1810.58     40.20 o 
  -6   4   5     1465.23     1385.24     31.65 o 
  -5   4   5     3832.24     3610.91     72.32 o 
  -4   4   5      798.92      683.89     13.38 o 
  -3   4   5     1025.14     1030.78     14.79 o 
  -2   4   5     4488.20     4645.85     67.18 o 
  -1   4   5     1798.25     1990.46     27.29 o 
   0   4   5      352.76      367.33      7.75 o 
   1   4   5      300.79      315.16      5.09 o 
   2   4   5      157.57      194.94      6.82 o 
   3   4   5     2098.91     2048.27     23.55 o 
   4   4   5      990.21      960.45     14.22 o 
   5   4   5      535.14      574.85     14.94 o 
   6   4   5     3114.18     2997.31     59.00 o 
   7   4   5     1008.94      991.27     23.31 o 
   8   4   5      586.85      613.86     16.60 o 
   9   4   5     1173.15     1239.99     33.69 o 
  10   4   5      548.68      611.87     19.22 o 
  11   4   5      302.41      334.54     13.09 o 
 -12   5   5       18.40       19.48      5.14 o 
 -11   5   5       88.56       74.56      7.74 o 
 -10   5   5      172.71      152.48     10.33 o 
  -9   5   5       78.37       63.45      6.72 o 
  -8   5   5      235.16      223.21     11.77 o 
  -7   5   5      347.43      313.38     11.55 o 
  -6   5   5     1422.64     1373.69     31.75 o 
  -5   5   5      541.71      556.03     10.99 o 
  -4   5   5     1753.58     1848.20     28.50 o 
  -3   5   5     2618.70     2545.74     51.65 o 
  -2   5   5     3211.71     3095.98     36.70 o 
  -1   5   5     1429.86     1428.32     18.72 o 
   0   5   5     5021.63     5132.30     44.67 o 
   1   5   5     2898.00     2818.73     31.31 o 
   2   5   5     1852.59     1917.32     18.50 o 
   3   5   5     4144.14     4028.82     48.04 o 
   4   5   5     3051.49     2938.43     34.13 o 
   5   5   5      415.32      384.11     11.63 o 
   6   5   5      547.62      554.28     14.71 o 
   7   5   5      390.89      400.46     12.22 o 
   8   5   5       14.70       10.84      3.53 o 
   9   5   5       34.71       33.88      4.23 o 
  10   5   5       32.84       43.23      4.96 o 
  11   5   5      176.61      185.92      9.34 o 
 -12   6   5      214.69      228.69     13.35 o 
 -11   6   5      386.65      416.94     17.99 o 
 -10   6   5      192.24      166.31     10.63 o 
  -9   6   5      696.00      658.65     23.75 o 
  -8   6   5     1169.11     1071.06     33.04 o 
  -7   6   5     1441.38     1448.42     33.80 o 
  -6   6   5      952.98      958.37     24.15 o 
  -5   6   5     2160.52     2088.37     33.06 o 
  -4   6   5     2158.68     2132.60     73.15 o 
  -3   6   5     1447.45     1419.86     26.13 o 
  -2   6   5      610.54      615.00      9.48 o 
  -1   6   5       32.67       27.46      2.22 o 
   0   6   5     1365.85     1389.71     15.57 o 
   1   6   5      202.49      202.34      3.75 o 
   2   6   5      238.70      258.46      3.88 o 
   3   6   5     2842.61     2731.90     36.31 o 
   4   6   5      158.94      143.34      3.80 o 
   5   6   5      782.51      742.92     18.51 o 
   6   6   5      554.93      556.72     15.30 o 
   7   6   5      552.77      559.05     15.65 o 
   8   6   5      984.68     1016.87     24.92 o 
   9   6   5      455.26      458.52     15.91 o 
  10   6   5      370.83      385.30     14.32 o 
  11   6   5      122.89      131.07      8.03 o 
 -12   7   5      415.13      452.66     19.32 o 
 -11   7   5       65.24       73.90      7.72 o 
 -10   7   5      521.93      531.94     20.52 o 
  -9   7   5      764.46      706.55     24.94 o 
  -8   7   5       47.93       42.21      5.72 o 
  -7   7   5       10.81       13.42      3.38 o 
  -6   7   5      714.53      729.08     19.90 o 
  -5   7   5     1089.62     1072.07     25.33 o 
  -4   7   5      755.99      748.44     27.22 o 
  -3   7   5     2132.36     2135.39     27.52 o 
  -2   7   5     3210.01     3296.21     38.23 o 
  -1   7   5     8534.35     8534.23     95.68 o 
   0   7   5     6022.85     5984.79     59.24 o 
   1   7   5     9340.00     9425.33     83.59 o 
   2   7   5     4367.56     4470.26     40.79 o 
   3   7   5     7233.10     7082.81     88.60 o 
   4   7   5     2012.36     2002.01     24.38 o 
   5   7   5     1361.79     1366.71     30.05 o 
   6   7   5      865.23      867.67     24.59 o 
   7   7   5      245.65      254.55     13.01 o 
   8   7   5      185.74      212.15      8.80 o 
   9   7   5       10.84       10.24      3.29 o 
  10   7   5       56.14       63.63      5.74 o 
 -12   8   5      174.70      186.90     12.20 o 
 -11   8   5      168.06      187.37     11.92 o 
 -10   8   5      556.21      515.91     20.91 o 
  -9   8   5     1053.48     1036.57     32.95 o 
  -8   8   5      344.17      334.44     14.66 o 
  -7   8   5     1138.07     1113.64     27.99 o 
  -6   8   5      173.79      137.02      7.64 o 
  -5   8   5     1199.31     1150.87     19.64 o 
  -4   8   5     1032.51     1074.47     19.65 o 
  -3   8   5      713.48      708.69     11.61 o 
  -2   8   5      845.29      889.53     20.22 o 
  -1   8   5      722.27      727.32     10.06 o 
   0   8   5      257.48      289.12      4.68 o 
   1   8   5      498.02      541.49      7.53 o 
   2   8   5      107.57      115.79      2.51 o 
   3   8   5      216.35      201.68      5.70 o 
   4   8   5      394.17      379.22     18.80 o 
   5   8   5     1293.41     1292.85     29.06 o 
   6   8   5      626.50      620.34     16.94 o 
   7   8   5      634.23      619.13     17.46 o 
   8   8   5      850.95      897.25     23.06 o 
   9   8   5      432.85      453.84     16.18 o 
  10   8   5      261.85      281.37     12.06 o 
 -12   9   5       69.75       68.10      7.95 o 
 -11   9   5      161.74      166.83     11.28 o 
 -10   9   5      264.83      271.65     14.22 o 
  -9   9   5      109.55       99.89      8.73 o 
  -8   9   5      394.04      393.67     16.67 o 
  -7   9   5      455.76      452.97     15.12 o 
  -6   9   5      830.52      829.18     34.83 o 
  -5   9   5     1297.64     1274.38     21.74 o 
  -4   9   5     3286.14     3273.05     58.93 o 
  -3   9   5      694.51      699.54     12.55 o 
  -2   9   5     2588.18     2685.59     32.08 o 
  -1   9   5     1198.33     1049.52     13.48 o 
   0   9   5     1092.52     1093.95     12.20 o 
   1   9   5     3320.49     3145.44     31.59 o 
   2   9   5      942.24      932.56     11.31 o 
   3   9   5     2001.07     1935.84     31.72 o 
   4   9   5      111.07      119.38      4.69 o 
   5   9   5      853.46      822.17     29.58 o 
   6   9   5      209.31      197.02      8.46 o 
   7   9   5       49.12       47.97      4.64 o 
   8   9   5      524.03      552.84     18.96 o 
   9   9   5       82.42       92.66      6.99 o 
  10   9   5       25.13       28.56      4.40 o 
 -12  10   5      189.97      205.26     13.20 o 
 -11  10   5       59.40       64.19      7.51 o 
 -10  10   5      456.81      439.07     19.12 o 
  -9  10   5      895.87      877.09     29.82 o 
  -8  10   5      117.37      134.06      9.76 o 
  -7  10   5     2212.26     2188.26     48.77 o 
  -6  10   5     1629.19     1632.42     37.10 o 
  -5  10   5     1962.92     1958.64     31.36 o 
  -4  10   5     3883.85     3822.02     53.79 o 
  -3  10   5     2761.39     2808.56     38.33 o 
  -2  10   5      706.41      739.55     11.29 o 
  -1  10   5      101.67      105.77      3.46 o 
   0  10   5      466.99      474.41      6.67 o 
   1  10   5      112.20      127.63      3.33 o 
   2  10   5       57.53       58.14      2.48 o 
   3  10   5      409.59      376.58      9.57 o 
   4  10   5     1076.59     1054.28     19.29 o 
   5  10   5     1148.38     1128.54     26.83 o 
   6  10   5      840.16      842.12     21.48 o 
   7  10   5     1209.61     1179.93     27.99 o 
   8  10   5     1141.10     1177.60     33.43 o 
   9  10   5      460.83      476.79     17.69 o 
  10  10   5      743.88      804.83     24.77 o 
 -12  11   5       99.89      108.36      9.82 o 
 -11  11   5      189.71      175.73     11.89 o 
 -10  11   5      153.45      160.99     11.36 o 
  -9  11   5      736.05      721.61     25.85 o 
  -8  11   5      985.92      943.42     31.14 o 
  -7  11   5      400.82      398.25     17.31 o 
  -6  11   5      143.77      132.77     12.06 o 
  -5  11   5      555.83      557.22     12.73 o 
  -4  11   5      890.78      913.01     22.92 o 
  -3  11   5     2480.43     2477.70     30.26 o 
  -2  11   5     2362.82     2343.42     32.85 o 
  -1  11   5     3796.62     3946.22     48.62 o 
   0  11   5     3415.77     3498.20     34.76 o 
   1  11   5     5111.23     5038.89     48.18 o 
   2  11   5     8533.05     8170.12     99.23 o 
   3  11   5     3536.44     3535.96     54.25 o 
   4  11   5     1696.66     1641.13     27.59 o 
   5  11   5     1161.45     1218.60     20.60 o 
   6  11   5      372.89      375.68     18.49 o 
   7  11   5      152.22      149.40      7.84 o 
   8  11   5      138.03      136.79      8.66 o 
   9  11   5       24.80       30.95      4.71 o 
  10  11   5       73.19       77.53      6.81 o 
 -12  12   5       96.76      117.73     10.27 o 
 -11  12   5      488.92      520.94     21.98 o 
 -10  12   5      366.82      361.16     17.38 o 
  -9  12   5      535.65      531.57     21.59 o 
  -8  12   5      342.95      336.50     16.25 o 
  -7  12   5     1048.32     1008.51     33.18 o 
  -6  12   5      352.99      343.77     15.84 o 
  -5  12   5      430.70      425.71     19.69 o 
  -4  12   5      286.08      266.10      8.98 o 
  -3  12   5      635.54      640.75     10.61 o 
  -2  12   5      270.58      290.24      6.41 o 
  -1  12   5       12.28       17.02      2.64 o 
   0  12   5      324.43      331.05      6.09 o 
   1  12   5      250.53      258.24      6.40 o 
   2  12   5      604.53      615.65     12.97 o 
   3  12   5      710.53      724.99     23.20 o 
   4  12   5      761.31      691.34     14.35 o 
   5  12   5      404.59      414.22      9.31 o 
   6  12   5      805.25      798.88     22.50 o 
   7  12   5      204.18      213.67     16.32 o 
   8  12   5      203.97      207.35     11.23 o 
   9  12   5      323.88      339.92     14.67 o 
  10  12   5       48.02       40.46      5.51 o 
 -11  13   5       89.07      101.54      9.70 o 
 -10  13   5      127.86      125.49     10.46 o 
  -9  13   5       89.36      100.98      9.33 o 
  -8  13   5       22.08       24.08      5.57 o 
  -7  13   5      333.68      337.84     16.26 o 
  -6  13   5      338.89      322.87     17.76 o 
  -5  13   5      471.92      464.08     13.49 o 
  -4  13   5     1032.73     1020.76     16.67 o 
  -3  13   5     1133.76     1074.47     19.54 o 
  -2  13   5     2495.77     2548.21     37.83 o 
  -1  13   5     1457.24     1414.04     20.99 o 
   0  13   5     3507.11     3523.33     45.74 o 
   1  13   5     4069.50     3998.28     45.87 o 
   2  13   5      502.05      503.84      9.55 o 
   3  13   5     3031.07     2866.45     46.10 o 
   4  13   5     2549.31     2458.81     41.37 o 
   5  13   5      473.21      472.63     10.51 o 
   6  13   5      281.33      285.00     21.25 o 
   7  13   5      313.77      290.68     13.92 o 
   8  13   5      200.97      191.60     11.10 o 
   9  13   5       18.79       18.92      4.46 o 
  10  13   5       53.92       57.58      6.63 o 
 -11  14   5      202.60      234.55     14.49 o 
 -10  14   5      199.43      191.45     13.08 o 
  -9  14   5      241.29      257.78     14.81 o 
  -8  14   5      825.56      760.06     28.49 o 
  -7  14   5     1068.14     1029.47     34.59 o 
  -6  14   5      723.41      745.65     18.35 o 
  -5  14   5     3565.93     3409.60     47.45 o 
  -4  14   5     1453.87     1479.11     22.28 o 
  -3  14   5      619.97      601.76     10.42 o 
  -2  14   5     2159.24     2067.15     35.70 o 
  -1  14   5      414.71      400.16     10.32 o 
   0  14   5        3.28       17.15      7.56 o 
   1  14   5      408.19      412.28     11.44 o 
   2  14   5      416.01      383.97      9.71 o 
   3  14   5      555.01      552.62     13.12 o 
   4  14   5      207.59      211.28      7.28 o 
   5  14   5      376.36      353.92      9.11 o 
   6  14   5     1439.67     1417.35     53.30 o 
   7  14   5      428.71      408.74     17.36 o 
   8  14   5     1150.08     1169.12     35.80 o 
   9  14   5      762.76      802.87     26.79 o 
 -11  15   5       78.93       88.32      9.51 o 
 -10  15   5      116.69      105.50     10.03 o 
  -9  15   5       33.70       23.07      5.94 o 
  -8  15   5      349.32      360.55     17.88 o 
  -7  15   5      243.72      233.49     13.90 o 
  -6  15   5      319.29      317.69     12.15 o 
  -5  15   5      988.59      950.57     20.00 o 
  -4  15   5      845.00      812.59     14.50 o 
  -3  15   5     1607.60     1602.41     26.54 o 
  -2  15   5     3215.22     3148.90     47.55 o 
  -1  15   5      421.25      455.01      9.57 o 
   0  15   5     1995.41     1975.46     31.64 o 
   1  15   5     2147.92     2112.25     33.25 o 
   2  15   5     1333.67     1212.46     18.69 o 
   3  15   5     2016.08     1932.27     33.09 o 
   4  15   5     1584.73     1545.24     27.31 o 
   5  15   5      185.77      172.31      6.20 o 
   6  15   5      312.40      323.24     12.80 o 
   7  15   5      297.78      317.55     15.23 o 
   8  15   5       61.41       68.08      7.34 o 
   9  15   5        3.77        1.47      3.35 o 
 -11  16   5      220.26      216.38     14.72 o 
 -10  16   5      249.42      253.15     15.59 o 
  -9  16   5      422.47      412.94     20.29 o 
  -8  16   5      735.53      681.94     27.37 o 
  -7  16   5      575.88      588.47     19.22 o 
  -6  16   5      971.71      972.74     27.24 o 
  -5  16   5      341.77      350.59      9.68 o 
  -4  16   5     1052.60     1077.69     19.55 o 
  -3  16   5      433.65      432.14     10.82 o 
  -2  16   5      312.10      287.12      7.54 o 
  -1  16   5       89.73       92.78      4.40 o 
   0  16   5      383.09      405.19      9.39 o 
   1  16   5       56.43       66.35      4.51 o 
   2  16   5      421.62      405.61      9.22 o 
   3  16   5      884.84      861.27     18.49 o 
   4  16   5     1083.90     1089.56     21.45 o 
   5  16   5     1112.38     1086.65     21.08 o 
   6  16   5      302.72      283.49     15.03 o 
   7  16   5      557.14      591.11     22.91 o 
   8  16   5      235.38      223.07     13.51 o 
   9  16   5      242.12      232.11     13.62 o 
 -11  17   5      161.48      162.16     13.07 o 
 -10  17   5      137.98      136.66     11.99 o 
  -9  17   5      150.56      152.90     12.45 o 
  -8  17   5      189.81      210.18     14.10 o 
  -7  17   5      115.53      135.80     11.41 o 
  -6  17   5        9.87        9.04      3.72 o 
  -5  17   5      148.09      151.11      5.67 o 
  -4  17   5     1306.49     1300.53     22.81 o 
  -3  17   5      898.01      889.53     17.44 o 
  -2  17   5     2269.17     2206.37     30.79 o 
  -1  17   5     4646.86     4473.16     76.12 o 
   0  17   5     2278.22     2297.95     31.57 o 
   1  17   5     2511.96     2424.76     32.76 o 
   2  17   5     2973.80     2934.60     52.44 o 
   3  17   5     1948.32     1966.00     39.22 o 
   4  17   5      713.04      710.13     16.06 o 
   5  17   5     1496.72     1480.07     26.67 o 
   6  17   5      412.57      415.73     18.69 o 
   7  17   5       45.65       46.40      6.83 o 
   8  17   5       72.78       58.93      7.45 o 
   9  17   5       14.42        9.08      4.54 o 
 -10  18   5      416.21      467.75     22.55 o 
  -9  18   5      531.47      590.92     25.79 o 
  -8  18   5      258.47      257.66     16.15 o 
  -7  18   5      687.88      719.10     22.23 o 
  -6  18   5      698.12      730.81     27.32 o 
  -5  18   5      230.76      234.74      7.57 o 
  -4  18   5      747.59      756.34     15.47 o 
  -3  18   5      493.76      505.08     23.37 o 
  -2  18   5      771.77      688.48     13.26 o 
  -1  18   5      186.70      180.95      6.24 o 
   0  18   5       49.81       52.07      3.64 o 
   1  18   5      176.03      186.83      6.01 o 
   2  18   5      330.50      338.14      8.96 o 
   3  18   5       38.17       43.94      5.15 o 
   4  18   5      442.72      435.65     13.52 o 
   5  18   5      432.98      428.30     18.78 o 
   6  18   5      417.98      429.33     19.63 o 
   7  18   5     1104.03     1103.70     36.49 o 
   8  18   5      632.55      644.30     25.77 o 
   9  18   5      285.98      292.87     16.15 o 
 -10  19   5       15.95       19.61      6.65 o 
  -9  19   5       14.48        9.91      5.25 o 
  -8  19   5      107.33       94.09     10.54 o 
  -7  19   5      473.00      482.40     25.05 o 
  -6  19   5      204.93      188.90     13.82 o 
  -5  19   5      484.39      484.37     12.39 o 
  -4  19   5      845.68      857.92     17.29 o 
  -3  19   5      848.26      865.88     21.00 o 
  -2  19   5      493.70      499.32     12.45 o 
  -1  19   5     1624.63     1601.40     27.89 o 
   0  19   5     2117.10     1980.49     30.27 o 
   1  19   5      487.94      507.26     10.67 o 
   2  19   5     1281.14     1232.03     28.41 o 
   3  19   5      296.17      293.02     23.32 o 
   4  19   5       40.60       46.30      4.92 o 
   5  19   5      390.25      400.14     17.60 o 
   6  19   5      352.12      368.63     18.64 o 
   7  19   5       41.94       45.72      6.29 o 
   8  19   5       20.43       17.90      5.46 o 
 -10  20   5      269.10      302.25     18.67 o 
  -9  20   5      335.56      333.72     19.56 o 
  -8  20   5      686.24      649.20     28.37 o 
  -7  20   5      377.10      385.31     20.50 o 
  -6  20   5     1140.39     1120.05     39.99 o 
  -5  20   5      403.97      397.42     10.89 o 
  -4  20   5      393.46      411.64     10.88 o 
  -3  20   5      395.72      379.23     17.33 o 
  -2  20   5      521.37      515.66     18.54 o 
  -1  20   5      304.20      335.06     10.13 o 
   0  20   5      492.25      473.06     10.64 o 
   1  20   5       98.47      109.96      4.95 o 
   2  20   5       50.93       45.07      3.46 o 
   3  20   5       33.36       34.91      4.78 o 
   4  20   5      334.20      303.15     11.56 o 
   5  20   5      689.16      687.73     18.15 o 
   6  20   5      164.76      142.54     11.89 o 
   7  20   5      464.44      446.59     17.30 o 
   8  20   5      369.99      351.20     18.77 o 
  -9  21   5       93.25       93.19     11.17 o 
  -8  21   5       67.37       62.26      9.33 o 
  -7  21   5        5.63        8.21      5.25 o 
  -6  21   5      409.40      417.25     21.80 o 
  -5  21   5      268.58      264.08      8.29 o 
  -4  21   5      537.92      540.07     14.01 o 
  -3  21   5      914.24      907.35     18.62 o 
  -2  21   5     1405.42     1414.68     26.03 o 
  -1  21   5     2044.37     2053.38     34.36 o 
   0  21   5     1732.63     1713.78     26.00 o 
   1  21   5     1623.64     1587.17     24.23 o 
   2  21   5     1296.45     1263.46     22.36 o 
   3  21   5      954.84      994.60     25.07 o 
   4  21   5     1437.34     1442.89     32.43 o 
   5  21   5      594.55      598.12     27.35 o 
   6  21   5      243.45      250.22     12.84 o 
   7  21   5      105.29       99.66     10.75 o 
   8  21   5      120.65      102.27     10.78 o 
  -9  22   5      106.86      100.76     11.74 o 
  -8  22   5      506.24      507.98     31.12 o 
  -7  22   5      267.28      283.86     18.10 o 
  -6  22   5      359.39      346.60     20.10 o 
  -5  22   5      649.20      643.67     15.09 o 
  -4  22   5      306.91      309.81      9.53 o 
  -3  22   5      289.54      293.98      9.65 o 
  -2  22   5      257.05      275.89     13.48 o 
  -1  22   5       53.37       45.46      4.54 o 
   0  22   5      176.03      170.29      7.31 o 
   1  22   5       56.17       52.04      4.29 o 
   2  22   5      273.04      273.83     15.26 o 
   3  22   5      585.27      588.58     18.34 o 
   4  22   5      217.18      212.72     14.34 o 
   5  22   5      730.92      758.31     19.74 o 
   6  22   5      179.85      178.50     11.34 o 
   7  22   5      238.79      242.15     16.16 o 
  -9  23   5        9.96        4.92      5.84 o 
  -8  23   5      100.25      106.55      7.49 o 
  -7  23   5       39.94       27.73      7.67 o 
  -6  23   5      167.69      162.18     14.21 o 
  -5  23   5      149.29      134.66     13.14 o 
  -4  23   5       71.43       84.68      6.89 o 
  -3  23   5      677.36      724.00     19.44 o 
  -2  23   5     1217.06     1207.54     28.44 o 
  -1  23   5      202.01      210.91      8.43 o 
   0  23   5     1038.90     1032.60     20.98 o 
   1  23   5      811.10      790.30     17.02 o 
   2  23   5      513.79      499.28     13.37 o 
   3  23   5      445.48      417.74     15.24 o 
   4  23   5     1214.85     1241.61     29.70 o 
   5  23   5       60.44       61.79      5.89 o 
  -8  24   5      490.92      509.38     16.41 o 
  -7  24   5      567.74      573.17     27.57 o 
  -6  24   5      351.35      309.19     19.91 o 
  -5  24   5      196.34      205.62     16.06 o 
  -4  24   5      350.96      360.10     10.72 o 
  -3  24   5      128.61      110.32      7.51 o 
  -2  24   5      393.64      412.52     14.33 o 
  -1  24   5      353.12      344.68     11.05 o 
   0  24   5        6.16        5.21      3.13 o 
   1  24   5      186.88      206.06      7.94 o 
   2  24   5       38.28       36.60      7.23 o 
   3  24   5      357.30      337.94     19.14 o 
   4  24   5       49.51       40.40      7.71 o 
   5  24   5      286.39      282.01     14.96 o 
  -8  25   5       10.58        6.67      6.21 o 
  -7  25   5      116.93      100.81     12.41 o 
  -6  25   5       12.95       18.53      7.07 o 
  -5  25   5     1067.42     1028.88     40.39 o 
  -4  25   5      387.53      391.99     11.26 o 
  -3  25   5      651.10      649.79     18.52 o 
  -2  25   5      720.64      736.61     20.53 o 
  -1  25   5     1007.26     1021.21     21.52 o 
   0  25   5      860.20      879.07     19.19 o 
   1  25   5     1112.31     1096.50     34.75 o 
   2  25   5      258.23      255.94      8.53 o 
   3  25   5      695.24      702.44     29.43 o 
   4  25   5      305.84      307.18     17.45 o 
   5  25   5      231.74      212.51     13.26 o 
  -7  26   5      299.77      318.24     20.89 o 
  -6  26   5      123.01      146.82     14.49 o 
  -5  26   5      187.47      184.44     16.08 o 
  -4  26   5      237.16      255.19     18.34 o 
  -3  26   5      191.87      205.11      9.96 o 
  -2  26   5       15.70       17.29      4.46 o 
  -1  26   5      118.85      134.10      7.43 o 
   0  26   5        4.60        0.83      2.97 o 
   1  26   5       40.93       43.47      4.50 o 
   2  26   5       39.39       40.69      8.83 o 
   3  26   5       63.94       51.75      9.18 o 
   4  26   5       78.43       74.61      9.68 o 
   5  26   5      220.05      240.95     14.13 o 
  -7  27   5       34.57       26.57      8.43 o 
  -6  27   5        9.41       12.73      7.01 o 
  -5  27   5      110.72      109.85     13.41 o 
  -4  27   5      264.28      293.08     17.38 o 
  -3  27   5      271.38      271.82     12.37 o 
  -2  27   5      552.20      585.98     18.05 o 
  -1  27   5      905.12      931.43     20.77 o 
   0  27   5     1048.77     1099.64     22.87 o 
   1  27   5      868.87      891.48     19.24 o 
   2  27   5     1095.41     1104.98     41.52 o 
   3  27   5      538.32      506.99     25.28 o 
   4  27   5      227.60      219.54     15.25 o 
  -6  28   5      280.32      288.82     20.65 o 
  -4  28   5      384.97      416.38     13.22 o 
  -3  28   5      391.95      420.69     14.69 o 
  -2  28   5       32.68       26.67      5.07 o 
  -1  28   5      205.86      184.06      9.96 o 
   0  28   5       70.10       75.77      7.99 o 
   1  28   5       80.27       83.14      9.24 o 
   2  28   5       33.77       29.13      8.86 o 
   3  28   5       45.00       51.57      9.41 o 
  -4  29   5      317.23      321.23     16.32 o 
  -3  29   5      177.14      185.25     15.24 o 
  -2  29   5      311.47      295.88     12.57 o 
  -1  29   5      449.98      450.87     15.78 o 
   0  29   5      395.78      403.38     12.43 o 
   1  29   5      213.30      213.95     11.07 o 
   2  29   5      530.54      547.44     19.80 o 
  -4  30   5      145.44      149.02     14.85 o 
  -3  30   5      111.67      111.02      7.84 o 
  -2  30   5       45.55       65.13      6.75 o 
  -1  30   5       44.20       43.10     14.30 o 
   0  30   5       19.37       22.64      4.25 o 
   1  30   5       12.57       17.69      3.75 o 
   2  30   5      119.82      117.97     14.10 o 
  -2  31   5      585.89      607.52     18.94 o 
  -1  31   5      280.32      282.69     12.44 o 
   0  31   5      787.23      824.23     22.13 o 
  -3 -30   6      389.66      449.78     27.38 o 
   0 -30   6      518.76      512.81     28.34 o 
   1 -30   6      330.22      333.21     22.42 o 
  -4 -29   6       38.87       31.72     10.28 o 
  -3 -29   6       66.85       65.62     12.59 o 
   0 -29   6       39.91       32.54      9.73 o 
   1 -29   6      333.75      348.62     22.65 o 
   2 -29   6      628.41      661.11     31.37 o 
  -5 -28   6       41.99       46.90     11.00 o 
  -4 -28   6      499.68      467.65     27.45 o 
  -3 -28   6      342.26      326.89     22.92 o 
   0 -28   6      320.09      342.95     22.22 o 
   1 -28   6        7.22       13.15      7.66 o 
   2 -28   6      622.26      630.80     29.78 o 
   3 -28   6       78.97       67.46     11.06 o 
  -6 -27   6      264.83      276.87     19.64 o 
  -5 -27   6       18.39        9.00      7.90 o 
  -4 -27   6       31.13       25.64      9.03 o 
  -3 -27   6      124.52      133.93     15.41 o 
   0 -27   6      152.58      186.27     16.58 o 
   1 -27   6      349.06      353.93     21.81 o 
   2 -27   6      524.54      505.81     26.17 o 
   3 -27   6      145.33      167.57     15.03 o 
   4 -27   6      632.64      656.67     22.03 o 
  -7 -26   6      626.57      606.31     29.66 o 
  -6 -26   6      853.31      860.06     35.85 o 
  -5 -26   6      653.58      686.29     32.54 o 
  -4 -26   6      760.87      822.91     36.28 o 
  -3 -26   6      771.83      817.41     36.23 o 
   0 -26   6      331.60      296.27     20.00 o 
   1 -26   6      275.69      301.99     19.99 o 
   2 -26   6       96.68      106.53     12.68 o 
   3 -26   6       41.28       46.83      9.39 o 
   4 -26   6      221.08      210.55     14.81 o 
   5 -26   6       30.85       28.31      6.62 o 
  -7 -25   6      245.53      256.64     13.84 o 
  -6 -25   6      120.73      109.55     13.12 o 
  -5 -25   6      337.37      338.70     22.14 o 
  -4 -25   6       27.73       14.77      7.57 o 
  -3 -25   6       68.21       71.44     11.90 o 
   0 -25   6      292.75      297.24     19.65 o 
   1 -25   6      450.93      502.47     25.14 o 
   2 -25   6      630.50      664.06     29.28 o 
   3 -25   6      676.00      665.69     22.17 o 
   4 -25   6      423.76      444.81     28.94 o 
   5 -25   6      357.80      340.87     25.89 o 
  -8 -24   6       98.94      113.48     10.21 o 
  -7 -24   6       37.67       49.50      7.30 o 
  -6 -24   6      188.95      186.12     12.10 o 
  -5 -24   6      326.70      310.53     20.74 o 
  -4 -24   6      276.94      287.06     19.86 o 
  -3 -24   6      341.44      355.22     22.36 o 
  -1 -24   6      210.48      188.65     15.60 o 
   0 -24   6      463.06      431.11     23.15 o 
   1 -24   6      485.07      482.81     24.37 o 
   2 -24   6      199.02      170.19     14.32 o 
   3 -24   6      396.35      388.95     16.13 o 
   4 -24   6      169.68      167.33     12.09 o 
   5 -24   6       96.61       88.20      7.21 o 
  -8 -23   6      477.53      494.54     16.89 o 
  -7 -23   6      114.80      123.87     16.96 o 
  -6 -23   6       13.21       12.45      5.33 o 
  -5 -23   6      167.24      154.05     14.73 o 
  -4 -23   6       15.12       15.04      7.79 o 
  -3 -23   6      182.20      167.80     15.41 o 
  -1 -23   6      621.12      621.11     27.86 o 
   0 -23   6      698.54      682.97     29.59 o 
   1 -23   6      270.71      264.02     17.51 o 
   2 -23   6      414.79      419.66     21.88 o 
   3 -23   6      526.49      509.35     25.80 o 
   4 -23   6      888.14      893.56     25.21 o 
   5 -23   6      444.66      430.41     14.69 o 
   6 -23   6      490.28      505.01     28.19 o 
  -8 -22   6      379.37      386.48     14.37 o 
  -7 -22   6      244.77      223.27     12.20 o 
  -6 -22   6     1031.37     1030.16     28.83 o 
  -5 -22   6     1033.50      980.32     38.36 o 
  -4 -22   6     1419.45     1373.09     48.86 o 
  -3 -22   6      864.16      926.11     36.57 o 
  -2 -22   6     1229.70     1239.27     44.53 o 
  -1 -22   6      655.20      624.51     27.48 o 
   0 -22   6      921.13      907.59     34.98 o 
   1 -22   6      599.98      598.70     26.76 o 
   2 -22   6      189.06      175.62     10.63 o 
   3 -22   6       58.89       61.49      7.02 o 
   4 -22   6      111.19      114.98      8.68 o 
   5 -22   6      364.27      391.93     13.51 o 
   6 -22   6      256.85      280.13     13.87 o 
   7 -22   6       72.93       65.10     10.92 o 
  -8 -21   6      211.92      210.35     15.71 o 
  -7 -21   6      253.87      250.32     12.43 o 
  -6 -21   6      164.27      156.76     10.57 o 
  -5 -21   6      336.39      360.10     32.11 o 
  -4 -21   6       15.46       19.10      7.36 o 
  -3 -21   6       82.33       73.94     10.64 o 
  -2 -21   6       41.23       43.89      9.03 o 
  -1 -21   6      254.69      249.71     16.32 o 
   0 -21   6      356.20      363.79     19.17 o 
   1 -21   6      307.36      279.10     17.41 o 
   2 -21   6      567.90      597.63     19.30 o 
   3 -21   6      546.24      493.63     21.54 o 
   4 -21   6      335.51      333.61     13.57 o 
   5 -21   6      220.03      205.43      9.48 o 
   6 -21   6      480.21      489.32     20.58 o 
   7 -21   6      472.89      473.46     25.28 o 
  -9 -20   6      117.21      136.87     14.14 o 
  -8 -20   6       75.25       73.01     10.93 o 
  -7 -20   6      368.66      364.33     20.73 o 
  -6 -20   6      478.17      500.77     18.09 o 
  -5 -20   6      677.20      667.57     21.72 o 
  -4 -20   6      914.49      934.95     36.04 o 
  -3 -20   6      945.52      989.08     37.05 o 
  -2 -20   6      620.27      617.31     27.66 o 
  -1 -20   6      878.34      859.72     32.00 o 
   0 -20   6      593.10      600.99     25.27 o 
   1 -20   6      688.76      701.37     20.81 o 
   2 -20   6      326.03      310.59     22.00 o 
   3 -20   6      206.97      199.49     10.41 o 
   4 -20   6      264.34      282.86      9.97 o 
   5 -20   6      291.07      293.74      9.18 o 
   6 -20   6       41.33       43.68      7.83 o 
   7 -20   6       41.96       45.37      6.64 o 
 -10 -19   6      219.21      212.62     17.26 o 
  -9 -19   6      322.72      351.76     21.30 o 
  -8 -19   6      124.67      118.73      7.44 o 
  -7 -19   6      334.85      360.12     17.93 o 
  -6 -19   6      502.97      509.68     17.87 o 
  -5 -19   6       33.73       37.04     14.98 o 
  -4 -19   6       65.92       69.74      9.64 o 
  -3 -19   6       40.99       44.96      8.50 o 
  -2 -19   6      360.09      372.68     20.27 o 
  -1 -19   6      299.44      317.95     17.62 o 
   0 -19   6      309.73      307.93     17.10 o 
   1 -19   6     1221.83     1198.79     29.36 o 
   2 -19   6     1228.30     1213.89     29.63 o 
   3 -19   6      809.35      812.51     22.35 o 
   4 -19   6     1941.83     1944.53     73.75 o 
   5 -19   6      769.38      739.17     15.82 o 
   6 -19   6      609.15      606.93     20.02 o 
   7 -19   6      692.90      672.03     28.69 o 
   8 -19   6      401.08      417.71     23.16 o 
 -10 -18   6       35.26       38.99      9.23 o 
  -9 -18   6       95.88       74.78     10.79 o 
  -8 -18   6      206.95      211.72      7.94 o 
  -7 -18   6      951.71      962.83     20.85 o 
  -6 -18   6      763.29      769.93     28.11 o 
  -5 -18   6      653.64      623.49     20.00 o 
  -4 -18   6     1107.63     1133.77     28.95 o 
  -3 -18   6     1088.61     1138.64     38.96 o 
  -2 -18   6      329.57      369.96     19.06 o 
  -1 -18   6     1619.44     1593.44     49.17 o 
   0 -18   6      398.29      389.34     19.52 o 
   1 -18   6      339.52      310.90     12.54 o 
   2 -18   6      751.67      736.12     20.76 o 
   3 -18   6      243.07      238.01     12.16 o 
   4 -18   6      156.19      150.42      7.06 o 
   5 -18   6       79.42       89.37      4.79 o 
   6 -18   6      136.01      134.13      9.12 o 
   7 -18   6      208.52      195.30     10.86 o 
   8 -18   6       16.93       16.22      6.65 o 
 -10 -17   6      251.51      232.26     17.41 o 
  -9 -17   6      408.36      412.06     22.43 o 
  -8 -17   6      221.62      245.54      9.30 o 
  -7 -17   6      630.75      614.21     15.19 o 
  -6 -17   6      302.38      312.03     14.83 o 
  -5 -17   6      210.64      197.37     12.61 o 
  -4 -17   6      150.55      171.78      9.79 o 
  -3 -17   6      154.84      174.66     13.56 o 
  -2 -17   6       62.84       61.97      6.79 o 
  -1 -17   6       58.65       58.31      7.77 o 
   0 -17   6       92.04       90.31      7.01 o 
   1 -17   6      768.39      722.65     19.97 o 
   2 -17   6      385.66      393.47     11.25 o 
   3 -17   6      613.70      601.92     14.67 o 
   4 -17   6      561.30      544.41     13.50 o 
   5 -17   6     1314.39     1284.76     31.48 o 
   6 -17   6      356.51      373.57     15.43 o 
   7 -17   6      497.38      483.12     16.85 o 
   8 -17   6      366.59      367.59     22.54 o 
 -11 -16   6       56.41       52.85     10.36 o 
 -10 -16   6       78.93       89.37     11.42 o 
  -9 -16   6      108.11      123.14     12.48 o 
  -8 -16   6      544.85      537.08     14.23 o 
  -7 -16   6      571.09      541.26     13.87 o 
  -6 -16   6      773.87      778.24     19.58 o 
  -5 -16   6     2480.22     2417.37     49.95 o 
  -4 -16   6     1548.48     1544.98     35.36 o 
  -3 -16   6     2976.93     2956.77     63.66 o 
  -2 -16   6     1948.29     1968.98     35.14 o 
  -1 -16   6     1976.32     1959.24     55.32 o 
   0 -16   6     1099.16     1134.70     26.65 o 
   1 -16   6      874.73      875.02     22.54 o 
   2 -16   6      337.50      319.40      9.87 o 
   3 -16   6      188.06      179.47      9.59 o 
   4 -16   6       96.52       90.84      7.61 o 
   5 -16   6      225.87      225.80     11.53 o 
   6 -16   6       53.55       53.68      6.17 o 
   7 -16   6       13.58       17.14      4.50 o 
   8 -16   6      244.00      253.77     11.02 o 
   9 -16   6      240.53      260.40     17.51 o 
 -11 -15   6      526.00      582.18     27.82 o 
 -10 -15   6      683.17      704.30     30.36 o 
  -9 -15   6      387.71      402.67     21.49 o 
  -8 -15   6      779.44      776.40     20.99 o 
  -7 -15   6      242.49      223.06     10.92 o 
  -6 -15   6      113.77      114.63     10.60 o 
  -5 -15   6      143.52      142.18      7.98 o 
  -4 -15   6       30.03       43.46      5.58 o 
  -3 -15   6      148.01      146.27      7.40 o 
  -2 -15   6      326.28      329.65     16.19 o 
  -1 -15   6      836.33      844.92     18.36 o 
   0 -15   6     1077.44     1052.02     31.36 o 
   1 -15   6     1212.98     1232.56     27.94 o 
   2 -15   6     1344.03     1370.60     24.57 o 
   3 -15   6     1778.45     1741.22     29.92 o 
   4 -15   6      750.59      761.69     28.27 o 
   5 -15   6     1118.44     1121.90     27.28 o 
   6 -15   6      880.48      849.58     37.95 o 
   7 -15   6      484.16      500.69     16.30 o 
   8 -15   6      299.08      301.53     11.66 o 
   9 -15   6      210.70      216.57     15.48 o 
 -11 -14   6        5.46        6.55      5.79 o 
 -10 -14   6       80.13       80.89     10.65 o 
  -9 -14   6       95.73       96.80     10.84 o 
  -8 -14   6      407.41      422.33     19.74 o 
  -7 -14   6      153.77      146.04      6.61 o 
  -6 -14   6      571.99      552.21     28.38 o 
  -5 -14   6      914.60      904.80     20.32 o 
  -4 -14   6      345.11      357.03     13.36 o 
  -3 -14   6      612.00      668.63     16.46 o 
  -2 -14   6     1782.21     1829.26     33.42 o 
  -1 -14   6      588.30      636.50     12.91 o 
   0 -14   6     1663.89     1624.20     36.95 o 
   1 -14   6     2238.12     2168.38     35.45 o 
   2 -14   6     1254.43     1201.81     22.16 o 
   3 -14   6      256.75      244.54      8.19 o 
   4 -14   6      576.02      554.70     14.99 o 
   5 -14   6        2.75        1.46      2.86 o 
   6 -14   6       57.62       57.68      5.93 o 
   7 -14   6        5.03        0.03      2.81 o 
   8 -14   6      103.50      105.88     11.64 o 
   9 -14   6       79.43       75.36      9.92 o 
 -11 -13   6      347.64      328.30     19.93 o 
 -10 -13   6      442.55      397.04     21.59 o 
  -9 -13   6      333.95      357.10     19.44 o 
  -8 -13   6      578.81      610.95     25.63 o 
  -7 -13   6      436.14      440.81     13.15 o 
  -6 -13   6       47.29       52.59      4.34 o 
  -5 -13   6      892.28      829.69     22.68 o 
  -4 -13   6      344.42      333.91      8.92 o 
  -3 -13   6      345.70      364.09     11.11 o 
  -2 -13   6      330.11      354.68     11.73 o 
  -1 -13   6      180.48      182.27      6.22 o 
   0 -13   6     1030.59     1010.96     27.01 o 
   1 -13   6      510.87      531.54     24.00 o 
   2 -13   6      540.29      552.27     20.39 o 
   3 -13   6     1597.99     1585.93     27.05 o 
   4 -13   6     1158.17     1134.63     20.49 o 
   5 -13   6     1088.43     1088.24     31.91 o 
   6 -13   6     1740.69     1671.06     36.53 o 
   7 -13   6      793.51      737.69     22.29 o 
   8 -13   6      264.87      251.28      9.86 o 
   9 -13   6      306.79      296.35     17.85 o 
 -11 -12   6       85.77      106.47     11.81 o 
 -10 -12   6      220.25      218.49     15.19 o 
  -9 -12   6      361.38      363.56     19.15 o 
  -8 -12   6      670.34      614.39     26.13 o 
  -7 -12   6     1108.75     1081.44     23.91 o 
  -6 -12   6     2155.32     2063.05     34.20 o 
  -5 -12   6     2799.01     2766.84     43.66 o 
  -4 -12   6     1646.09     1660.49     42.03 o 
  -3 -12   6     6469.01     6305.95     98.76 o 
  -2 -12   6     2595.44     2670.21     37.94 o 
  -1 -12   6     1659.15     1685.44     25.45 o 
   0 -12   6     1884.38     1904.74     30.57 o 
   1 -12   6      554.68      526.19     11.87 o 
   2 -12   6      274.65      261.92      7.96 o 
   3 -12   6       11.98       15.53      2.91 o 
   4 -12   6      135.71      127.83      5.18 o 
   5 -12   6       22.05       32.94      6.47 o 
   6 -12   6      304.35      314.29     11.78 o 
   7 -12   6      306.13      337.16     12.05 o 
   8 -12   6      351.29      343.03     13.21 o 
   9 -12   6      211.05      220.58     14.76 o 
 -12 -11   6      177.85      195.00     15.40 o 
 -11 -11   6      356.73      346.88     19.92 o 
 -10 -11   6      327.51      331.10     18.65 o 
  -9 -11   6      439.41      432.47     21.00 o 
  -8 -11   6     1780.74     1670.42     51.80 o 
  -7 -11   6      311.56      304.67     10.12 o 
  -6 -11   6      478.28      482.77     13.84 o 
  -5 -11   6      139.16      132.52      5.35 o 
  -4 -11   6      262.58      278.95      7.71 o 
  -3 -11   6      478.32      497.41     12.96 o 
  -2 -11   6      259.31      235.83      6.99 o 
  -1 -11   6      741.49      731.39     13.50 o 
   0 -11   6     2026.89     2027.19     32.01 o 
   1 -11   6     1533.16     1491.42     28.50 o 
   2 -11   6     2014.12     2035.26     32.20 o 
   3 -11   6     1166.42     1136.26     20.15 o 
   4 -11   6     2091.64     1989.44     31.42 o 
   5 -11   6     1079.40     1059.50     38.71 o 
   6 -11   6      465.12      429.39     13.49 o 
   7 -11   6      911.79      909.01     21.86 o 
   8 -11   6      323.00      307.77     16.94 o 
   9 -11   6      147.08      149.97     12.04 o 
 -12 -10   6       17.67       10.68      5.78 o 
 -11 -10   6        1.25        3.44      4.78 o 
 -10 -10   6       84.11       75.29      9.43 o 
  -9 -10   6      143.78      134.41     11.34 o 
  -8 -10   6     1469.04     1482.90     45.78 o 
  -7 -10   6     1119.91     1075.95     36.71 o 
  -6 -10   6      938.84      923.29     21.48 o 
  -5 -10   6      184.33      189.29      6.22 o 
  -4 -10   6     2494.08     2412.18     34.94 o 
  -3 -10   6     1338.07     1378.86     19.58 o 
  -2 -10   6     1327.49     1332.14     23.99 o 
  -1 -10   6     3355.98     3396.69     45.67 o 
   0 -10   6     3692.49     3744.82     57.65 o 
   1 -10   6      639.79      605.10     12.62 o 
   2 -10   6     3874.57     3730.85     54.64 o 
   3 -10   6     1087.48     1047.59     26.26 o 
   4 -10   6      136.33      127.27      5.96 o 
   5 -10   6      270.02      257.72     10.00 o 
   6 -10   6       87.40       79.74      7.96 o 
   7 -10   6      252.39      258.45     14.01 o 
   8 -10   6        2.93        2.57      3.88 o 
   9 -10   6      154.45      148.62     11.59 o 
  10 -10   6      189.02      197.37     13.67 o 
 -12  -9   6      441.93      460.79     23.12 o 
 -11  -9   6      352.46      382.61     20.47 o 
 -10  -9   6      906.05      888.81     33.03 o 
  -9  -9   6      328.98      322.84     17.06 o 
  -8  -9   6      259.70      262.18     14.66 o 
  -7  -9   6      339.91      322.24     13.22 o 
  -6  -9   6      444.37      457.18     11.61 o 
  -5  -9   6       15.82       19.85      2.88 o 
  -4  -9   6      486.22      466.93     10.15 o 
  -3  -9   6      263.28      302.23      6.23 o 
  -2  -9   6      827.20      888.20     14.03 o 
  -1  -9   6      790.55      854.68     12.27 o 
   0  -9   6      146.41      176.50      5.37 o 
   1  -9   6     2994.21     3080.45     45.32 o 
   2  -9   6     3801.58     3669.39     53.92 o 
   3  -9   6     1193.40     1146.19     19.79 o 
   4  -9   6     2212.40     2199.93     43.08 o 
   5  -9   6     2129.27     2079.31     41.03 o 
   6  -9   6      465.25      447.25     13.33 o 
   7  -9   6      895.26      915.96     24.08 o 
   8  -9   6      821.45      772.95     28.90 o 
   9  -9   6      208.95      190.76     12.92 o 
  10  -9   6       68.69       70.19      8.60 o 
 -12  -8   6        0.39        0.25      4.54 o 
 -11  -8   6       54.47       54.25      8.23 o 
 -10  -8   6      489.52      462.31     21.61 o 
  -9  -8   6      536.62      542.57     22.76 o 
  -8  -8   6      780.37      775.92     27.96 o 
  -7  -8   6     1292.77     1210.54     24.49 o 
  -6  -8   6      631.67      625.19     13.25 o 
  -5  -8   6     2810.31     2765.36     40.66 o 
  -4  -8   6     5298.83     5227.37     80.03 o 
  -3  -8   6     2860.34     2916.50     36.03 o 
  -2  -8   6     3295.10     3328.74     36.49 o 
  -1  -8   6     1835.94     1895.59     20.90 o 
   0  -8   6      868.87      892.25     12.17 o 
   1  -8   6     2245.40     2205.40     34.61 o 
   2  -8   6      215.42      221.27      6.59 o 
   3  -8   6      808.01      780.33     14.64 o 
   4  -8   6       56.11       48.23      4.34 o 
   5  -8   6      133.35      119.79      9.95 o 
   6  -8   6       34.31       31.29      4.27 o 
   7  -8   6      841.69      826.39     16.58 o 
   8  -8   6      217.58      227.25     13.20 o 
   9  -8   6      135.37      119.41     10.24 o 
  10  -8   6      214.38      227.79     14.05 o 
 -12  -7   6       84.29       77.31      9.85 o 
 -11  -7   6      187.13      178.61     13.32 o 
 -10  -7   6      243.65      230.72     14.37 o 
  -9  -7   6      465.25      432.02     19.93 o 
  -8  -7   6     1171.69     1104.26     36.18 o 
  -7  -7   6      504.68      495.51     14.50 o 
  -6  -7   6     1758.61     1778.04     30.50 o 
  -5  -7   6      586.67      622.10     12.57 o 
  -4  -7   6      423.82      432.41     10.82 o 
  -3  -7   6      205.14      207.23      5.39 o 
  -2  -7   6      247.94      237.61      5.33 o 
  -1  -7   6      838.48      858.65     11.24 o 
   0  -7   6     1671.45     1674.96     20.45 o 
   1  -7   6      329.63      317.23      8.01 o 
   2  -7   6     2402.30     2322.53     34.65 o 
   3  -7   6     1610.47     1530.53     24.72 o 
   4  -7   6     1985.32     1899.26     37.11 o 
   5  -7   6     1763.13     1717.71     33.92 o 
   6  -7   6      969.06      959.71     19.22 o 
   7  -7   6     1143.96     1124.83     38.63 o 
   8  -7   6      442.07      448.36     19.25 o 
   9  -7   6      372.83      379.33     17.92 o 
  10  -7   6      387.89      402.61     18.90 o 
 -12  -6   6       16.65       13.88      5.90 o 
 -11  -6   6       91.73       90.96      9.75 o 
 -10  -6   6      105.41       90.53      9.25 o 
  -9  -6   6      632.42      562.80     22.88 o 
  -8  -6   6     1031.87      988.82     32.87 o 
  -7  -6   6     1218.84     1186.82     20.93 o 
  -6  -6   6     4471.23     4318.57     66.44 o 
  -5  -6   6     2349.53     2295.23     34.20 o 
  -4  -6   6      349.57      346.37     11.42 o 
  -3  -6   6     4281.18     4410.97     55.30 o 
  -2  -6   6     3183.34     3278.79     39.40 o 
  -1  -6   6     1786.32     1981.20     23.49 o 
   0  -6   6     2226.98     2058.04     22.24 o 
   1  -6   6     1277.86     1268.90     19.07 o 
   2  -6   6     2302.54     2240.73     33.63 o 
   3  -6   6      255.34      249.28      8.82 o 
   4  -6   6      706.23      668.23     13.73 o 
   5  -6   6      610.49      560.49     12.96 o 
   6  -6   6      518.24      501.69     11.90 o 
   7  -6   6       51.33       52.40      5.45 o 
   8  -6   6      270.80      256.19     13.84 o 
   9  -6   6      161.21      157.89     10.98 o 
  10  -6   6      135.69      139.49     10.66 o 
 -12  -5   6      298.53      304.17     17.46 o 
 -11  -5   6      730.59      759.46     29.02 o 
 -10  -5   6     1253.36     1199.14     39.38 o 
  -9  -5   6      412.56      357.35     17.63 o 
  -8  -5   6     1171.83     1086.99     35.35 o 
  -7  -5   6      451.51      432.11     14.95 o 
  -6  -5   6       96.14      112.58      5.85 o 
  -5  -5   6       52.91       45.14      3.60 o 
  -4  -5   6      321.42      369.70      8.81 o 
  -3  -5   6      567.03      534.78      9.08 o 
  -2  -5   6      512.59      555.03      9.47 o 
  -1  -5   6     2042.11     2192.50     28.71 o 
   0  -5   6     4105.40     4290.09     42.64 o 
   1  -5   6     1880.35     1944.82     24.58 o 
   2  -5   6     3316.37     3277.96     47.33 o 
   3  -5   6     2422.16     2407.73     33.99 o 
   4  -5   6     2351.06     2390.03     51.80 o 
   5  -5   6     1432.69     1386.50     24.78 o 
   6  -5   6     1601.00     1591.91     27.65 o 
   7  -5   6      526.22      485.37     20.99 o 
   8  -5   6      182.57      201.16     11.40 o 
   9  -5   6      373.04      394.07     17.41 o 
  10  -5   6       33.59       26.58      5.46 o 
 -12  -4   6       82.86       79.61      9.31 o 
 -11  -4   6      116.63      105.56     10.08 o 
 -10  -4   6      108.17      102.15      9.65 o 
  -9  -4   6      211.05      228.20     12.99 o 
  -8  -4   6      486.49      471.76     19.53 o 
  -7  -4   6       74.91       74.00      7.01 o 
  -6  -4   6     1114.53     1075.36     19.69 o 
  -5  -4   6     3272.76     3214.50     50.56 o 
  -4  -4   6     2528.17     2516.67     36.75 o 
  -3  -4   6     3560.38     3603.71     39.29 o 
  -2  -4   6     4185.09     4189.21     48.83 o 
  -1  -4   6     1256.58     1328.84     16.87 o 
   0  -4   6     5391.03     5508.97     53.81 o 
   1  -4   6     2277.97     2212.49     38.34 o 
   2  -4   6      692.44      660.27     12.59 o 
   3  -4   6     1698.40     1537.28     17.33 o 
   4  -4   6      381.18      383.14      9.79 o 
   5  -4   6      898.98      849.20     16.85 o 
   6  -4   6      201.31      202.46      8.56 o 
   7  -4   6      115.57      114.29      7.16 o 
   8  -4   6      152.16      155.70      9.80 o 
   9  -4   6      425.79      437.08     18.35 o 
  10  -4   6       98.05       98.41      8.50 o 
 -12  -3   6      280.96      257.30     15.60 o 
 -11  -3   6      349.96      347.44     17.73 o 
 -10  -3   6      669.31      658.69     25.03 o 
  -9  -3   6      423.77      413.36     18.34 o 
  -8  -3   6      694.74      704.00     24.83 o 
  -7  -3   6      934.82      901.42     24.26 o 
  -6  -3   6      591.40      586.70     12.52 o 
  -5  -3   6     1599.96     1588.00     32.36 o 
  -4  -3   6      388.21      419.47     10.29 o 
  -3  -3   6      156.48      155.19      3.57 o 
  -2  -3   6      113.64      116.72      3.38 o 
  -1  -3   6     1049.04     1085.35     17.30 o 
   0  -3   6      425.42      419.42      6.09 o 
   1  -3   6      917.55      918.07     13.95 o 
   2  -3   6     1351.08     1393.07     17.28 o 
   3  -3   6     1812.34     1808.23     26.45 o 
   4  -3   6     1313.90     1260.90     22.44 o 
   5  -3   6     1092.40     1058.30     19.52 o 
   6  -3   6     1957.38     1934.60     34.26 o 
   7  -3   6     1018.29     1014.59     51.29 o 
   8  -3   6      484.43      483.80     18.83 o 
   9  -3   6     1242.87     1197.96     37.33 o 
  10  -3   6      188.23      188.43     11.50 o 
 -12  -2   6      108.24       96.98      9.88 o 
 -11  -2   6       68.25       51.27      7.40 o 
 -10  -2   6      205.30      196.25     12.39 o 
  -9  -2   6      485.21      446.04     19.20 o 
  -8  -2   6      835.65      816.30     27.52 o 
  -7  -2   6     2695.35     2545.49     54.76 o 
  -6  -2   6     2295.09     2190.19     35.50 o 
  -5  -2   6     3085.59     3005.81     47.69 o 
  -4  -2   6     3610.52     3498.29     55.09 o 
  -3  -2   6     3310.10     3407.00     39.03 o 
  -2  -2   6      913.96      828.31     12.37 o 
  -1  -2   6     2271.52     2234.34     29.56 o 
   0  -2   6     1111.44     1030.92     12.50 o 
   1  -2   6     1706.58     1648.69     18.42 o 
   2  -2   6      971.95      994.44     12.26 o 
   3  -2   6      184.79      197.07     10.28 o 
   4  -2   6      771.88      734.58     15.31 o 
   5  -2   6      354.02      336.47      8.64 o 
   6  -2   6      311.28      302.24     11.22 o 
   7  -2   6      291.67      304.19     11.49 o 
   8  -2   6      181.46      185.70     10.44 o 
   9  -2   6      204.93      196.48     11.19 o 
  10  -2   6      162.63      150.82     10.08 o 
 -12  -1   6      557.83      610.97     24.90 o 
 -11  -1   6      342.27      349.15     17.47 o 
 -10  -1   6      392.17      363.33     17.57 o 
  -9  -1   6      862.33      831.81     28.72 o 
  -8  -1   6      379.36      344.66     15.71 o 
  -7  -1   6      871.68      887.83     42.80 o 
  -6  -1   6      875.79      859.05     28.63 o 
  -5  -1   6      196.20      204.70      6.63 o 
  -4  -1   6        4.36        6.90      1.79 o 
  -3  -1   6      571.78      617.57      8.39 o 
  -2  -1   6      458.08      440.40      7.74 o 
  -1  -1   6      928.56     1007.80     13.15 o 
   0  -1   6     1407.22     1335.17     14.98 o 
   1  -1   6     3260.49     3129.36     32.73 o 
   2  -1   6     2659.00     2666.38     27.77 o 
   3  -1   6     2537.65     2467.94     34.82 o 
   4  -1   6     3127.42     3061.55     46.98 o 
   5  -1   6     1951.00     1891.08     30.82 o 
   6  -1   6      563.83      540.58     16.15 o 
   7  -1   6     1584.94     1578.84     54.96 o 
   8  -1   6      640.76      612.01     21.69 o 
   9  -1   6      163.81      149.51      9.35 o 
  10  -1   6      260.34      275.32     13.50 o 
 -12   0   6       59.55       45.00      7.42 o 
 -11   0   6       12.37       20.20      5.39 o 
 -10   0   6       72.42       70.31      7.73 o 
  -9   0   6        1.45        0.29      3.25 o 
  -8   0   6       82.86       78.26      7.56 o 
  -7   0   6     1894.65     1778.31     40.38 o 
  -6   0   6      574.14      601.50     12.22 o 
  -5   0   6     2752.06     2804.66     44.08 o 
  -4   0   6     2774.02     2622.58     41.70 o 
  -3   0   6     3256.55     3283.49     35.21 o 
  -2   0   6     2395.67     2534.26     33.19 o 
  -1   0   6     9374.58     9794.21    108.52 o 
   0   0   6      571.92      435.65      6.52 o 
   1   0   6     2047.53     2140.30     24.70 o 
   2   0   6     1436.18     1568.84     17.60 o 
   3   0   6     1119.85     1022.30     16.60 o 
   4   0   6      128.82      140.07      5.30 o 
   5   0   6     1187.92     1127.67     19.91 o 
   6   0   6      104.65       85.39      6.40 o 
   7   0   6       70.70       57.67      5.20 o 
   8   0   6       63.22       65.51      6.14 o 
   9   0   6        0.85       -0.91      2.62 o 
  10   0   6      246.33      251.86     12.61 o 
 -12   1   6      554.30      583.85     24.39 o 
 -11   1   6      340.73      363.33     17.48 o 
 -10   1   6      396.77      428.20     18.30 o 
  -9   1   6      863.35      853.35     28.77 o 
  -8   1   6      385.18      366.85     16.05 o 
  -7   1   6      870.86      857.61     23.44 o 
  -6   1   6      894.30      889.31     22.81 o 
  -5   1   6      197.26      201.22      6.39 o 
  -4   1   6        4.69        9.56      1.98 o 
  -3   1   6      568.52      616.30      9.66 o 
  -2   1   6      452.76      446.34      8.38 o 
  -1   1   6      917.75      995.83     13.10 o 
   0   1   6     1380.55     1318.67     18.99 o 
   1   1   6     3244.11     3141.56     32.31 o 
   2   1   6     2661.69     2624.16     30.41 o 
   3   1   6     2489.98     2373.87     38.01 o 
   4   1   6     3152.64     3055.37     65.14 o 
   5   1   6     1932.55     1886.85     30.41 o 
   6   1   6      566.57      588.99     16.35 o 
   7   1   6     1596.85     1616.82     35.88 o 
   8   1   6      661.32      661.55     21.69 o 
   9   1   6      158.07      139.80      8.99 o 
  10   1   6      269.49      290.72     13.45 o 
 -12   2   6      107.91      117.70     10.30 o 
 -11   2   6       67.38       65.61      7.71 o 
 -10   2   6      205.41      175.83     11.61 o 
  -9   2   6      485.25      468.12     19.16 o 
  -8   2   6      839.34      792.83     26.96 o 
  -7   2   6     2722.74     2547.37     54.68 o 
  -6   2   6     2305.18     2202.20     47.40 o 
  -5   2   6     3078.74     3081.95     47.50 o 
  -4   2   6     3644.60     3625.85     64.62 o 
  -3   2   6     3307.71     3366.72     36.21 o 
  -2   2   6      939.04      857.88     12.43 o 
  -1   2   6     2289.19     2214.61     25.37 o 
   0   2   6     1083.33      984.72     11.85 o 
   1   2   6     1673.96     1588.88     18.06 o 
   2   2   6      974.14      998.74     12.12 o 
   3   2   6      175.25      171.89      5.88 o 
   4   2   6      756.05      744.74     14.51 o 
   5   2   6      356.18      332.31      6.43 o 
   6   2   6      312.54      307.42     10.93 o 
   7   2   6      298.79      294.09     14.47 o 
   8   2   6      180.24      195.39     10.09 o 
   9   2   6      202.62      212.72     10.97 o 
  10   2   6      169.37      171.77      9.91 o 
 -12   3   6      287.96      300.36     16.04 o 
 -11   3   6      352.34      354.68     17.24 o 
 -10   3   6      662.71      626.41     24.09 o 
  -9   3   6      431.43      407.99     17.74 o 
  -8   3   6      684.71      677.22     24.17 o 
  -7   3   6      935.65      907.11     40.90 o 
  -6   3   6      585.37      582.53     11.34 o 
  -5   3   6     1614.36     1643.74     27.34 o 
  -4   3   6      388.66      422.88     10.06 o 
  -3   3   6      156.60      145.71      4.00 o 
  -2   3   6      109.59      115.69      3.42 o 
  -1   3   6     1074.93     1106.43     15.28 o 
   0   3   6      421.59      413.93      6.31 o 
   1   3   6      932.14      926.81     11.53 o 
   2   3   6     1381.60     1418.34     20.96 o 
   3   3   6     1812.83     1811.22     26.29 o 
   4   3   6     1337.39     1260.96     21.78 o 
   5   3   6     1085.70     1054.45     15.19 o 
   6   3   6     1937.15     1861.85     64.68 o 
   7   3   6     1030.52     1045.63     25.45 o 
   8   3   6      483.29      492.51     17.70 o 
   9   3   6     1235.59     1310.78     36.52 o 
  10   3   6      183.68      214.12     10.96 o 
 -12   4   6       83.22       75.33      8.62 o 
 -11   4   6      118.61      121.07     10.00 o 
 -10   4   6      104.20      114.74      9.70 o 
  -9   4   6      209.93      203.96     12.24 o 
  -8   4   6      477.13      481.03     19.20 o 
  -7   4   6       63.01       54.00     10.45 o 
  -6   4   6     1101.61     1035.54     26.30 o 
  -5   4   6     3236.98     3208.46     49.86 o 
  -4   4   6     2520.38     2527.03     41.38 o 
  -3   4   6     3551.75     3620.12     41.75 o 
  -2   4   6     4125.05     4161.41     52.33 o 
  -1   4   6     1270.11     1329.43     17.90 o 
   0   4   6     5412.86     5465.33     53.01 o 
   1   4   6     2281.03     2258.18     25.63 o 
   2   4   6      715.11      695.09      9.11 o 
   3   4   6     1741.40     1525.12     23.32 o 
   4   4   6      391.20      390.61      9.23 o 
   5   4   6      904.19      859.65     19.57 o 
   6   4   6      199.39      200.43      8.71 o 
   7   4   6      113.04       93.94      8.75 o 
   8   4   6      144.53      133.06      8.47 o 
   9   4   6      420.27      436.99     16.77 o 
  10   4   6       92.32       93.88      7.63 o 
 -12   5   6      291.31      306.87     16.57 o 
 -11   5   6      738.92      741.57     27.63 o 
 -10   5   6     1253.24     1255.63     38.78 o 
  -9   5   6      407.85      419.15     17.83 o 
  -8   5   6     1174.42     1160.68     35.23 o 
  -7   5   6      441.14      434.77     14.77 o 
  -6   5   6       98.28      104.39     23.60 o 
  -5   5   6       53.47       49.36      4.81 o 
  -4   5   6      324.91      403.60     12.93 o 
  -3   5   6      568.02      537.81      9.06 o 
  -2   5   6      505.82      534.44      8.25 o 
  -1   5   6     2029.85     2164.31     26.66 o 
   0   5   6     4095.07     4250.98     42.00 o 
   1   5   6     1877.01     1951.14     19.90 o 
   2   5   6     3292.98     3295.78     39.16 o 
   3   5   6     2360.51     2306.62     37.31 o 
   4   5   6     2338.21     2350.67     37.32 o 
   5   5   6     1448.24     1402.95     31.09 o 
   6   5   6     1628.54     1653.43     35.61 o 
   7   5   6      532.75      523.48     15.50 o 
   8   5   6      176.37      170.78      9.63 o 
   9   5   6      372.44      392.42     15.65 o 
  10   5   6       31.86       35.88      5.21 o 
 -12   6   6       16.64       12.27      5.04 o 
 -11   6   6       91.95       79.08      8.63 o 
 -10   6   6      100.61       67.60      7.96 o 
  -9   6   6      635.86      583.34     22.42 o 
  -8   6   6     1040.69      995.80     32.02 o 
  -7   6   6     1225.82     1185.55     29.80 o 
  -6   6   6     4501.03     4324.67     86.36 o 
  -5   6   6     2369.44     2281.39     48.76 o 
  -4   6   6      371.08      374.88      7.99 o 
  -3   6   6     4275.96     4490.06     65.33 o 
  -2   6   6     3206.64     3259.25     35.41 o 
  -1   6   6     1784.57     1937.31     25.00 o 
   0   6   6     2240.21     2050.46     21.85 o 
   1   6   6     1269.06     1295.18     20.86 o 
   2   6   6     2265.87     2214.23     30.74 o 
   3   6   6      238.65      225.97      6.26 o 
   4   6   6      690.49      648.88     13.50 o 
   5   6   6      606.11      546.20     15.85 o 
   6   6   6      517.12      496.84     15.08 o 
   7   6   6       54.43       47.65      4.70 o 
   8   6   6      275.38      296.23     12.84 o 
   9   6   6      161.95      174.27      9.82 o 
  10   6   6      138.35      141.18      9.17 o 
 -12   7   6       83.01       94.40      9.37 o 
 -11   7   6      192.65      198.91     12.87 o 
 -10   7   6      250.58      233.76     13.68 o 
  -9   7   6      486.15      474.03     19.65 o 
  -8   7   6     1172.22     1153.85     35.71 o 
  -7   7   6      518.61      529.68     16.80 o 
  -6   7   6     1740.60     1742.25     39.86 o 
  -5   7   6      593.86      639.85     18.23 o 
  -4   7   6      431.67      456.98      9.18 o 
  -3   7   6      207.33      208.99      5.26 o 
  -2   7   6      240.77      234.92      5.48 o 
  -1   7   6      857.42      848.71     12.03 o 
   0   7   6     1700.50     1662.19     19.70 o 
   1   7   6      326.30      308.45      5.43 o 
   2   7   6     2381.74     2255.73     27.55 o 
   3   7   6     1631.80     1589.71     23.50 o 
   4   7   6     1960.81     1906.51     31.25 o 
   5   7   6     1743.42     1695.44     40.64 o 
   6   7   6      985.32      973.03     24.10 o 
   7   7   6     1131.27     1130.93     27.51 o 
   8   7   6      450.79      458.23     17.35 o 
   9   7   6      385.75      402.51     16.03 o 
  10   7   6      383.51      416.00     16.59 o 
 -12   8   6        0.39        2.57      4.29 o 
 -11   8   6       56.04       40.85      6.91 o 
 -10   8   6      488.06      482.04     20.69 o 
  -9   8   6      546.28      517.04     21.41 o 
  -8   8   6      757.70      726.90     26.33 o 
  -7   8   6     1280.77     1238.31     30.87 o 
  -6   8   6      618.63      617.74     18.64 o 
  -5   8   6     2803.07     2761.26     43.77 o 
  -4   8   6     5231.33     5345.99    113.81 o 
  -3   8   6     2866.62     2938.05     39.18 o 
  -2   8   6     3310.71     3292.45     38.91 o 
  -1   8   6     1807.99     1813.28     24.06 o 
   0   8   6      836.78      866.99     11.75 o 
   1   8   6     2331.75     2307.45     31.35 o 
   2   8   6      192.24      183.05      4.48 o 
   3   8   6      837.69      808.07     19.10 o 
   4   8   6       60.13       56.75      3.66 o 
   5   8   6      135.98      117.76     11.88 o 
   6   8   6       34.66       30.86      4.98 o 
   7   8   6      836.51      802.21     21.74 o 
   8   8   6      216.32      216.26     11.30 o 
   9   8   6      138.35      147.57      9.31 o 
  10   8   6      213.20      217.18     11.63 o 
 -12   9   6      440.00      460.37     21.25 o 
 -11   9   6      363.03      430.10     19.57 o 
 -10   9   6      908.87      902.66     31.47 o 
  -9   9   6      321.30      308.46     15.88 o 
  -8   9   6      249.06      232.46     13.51 o 
  -7   9   6      329.51      344.95     15.95 o 
  -6   9   6      440.70      441.16     15.16 o 
  -5   9   6       14.12       17.36      2.82 o 
  -4   9   6      480.91      491.74     29.69 o 
  -3   9   6      262.80      289.92      6.47 o 
  -2   9   6      831.97      873.53     14.48 o 
  -1   9   6      812.37      862.92     11.94 o 
   0   9   6      134.23      156.18      4.13 o 
   1   9   6     2983.35     3032.12     32.81 o 
   2   9   6     3802.40     3745.91     43.06 o 
   3   9   6     1173.46     1149.62     25.32 o 
   4   9   6     2218.90     2228.91     35.96 o 
   5   9   6     2133.00     2104.86     36.20 o 
   6   9   6      479.75      460.53     14.78 o 
   7   9   6      897.70      913.12     23.87 o 
   8   9   6      811.30      842.14     26.74 o 
   9   9   6      197.64      211.63     11.36 o 
  10   9   6       66.15       80.13      7.31 o 
 -12  10   6       17.93       21.23      6.11 o 
 -11  10   6        1.21        0.68      3.92 o 
 -10  10   6       86.54       69.45      8.40 o 
  -9  10   6      141.81      135.96     10.64 o 
  -8  10   6     1485.70     1434.97     44.14 o 
  -7  10   6     1107.86     1020.32     33.94 o 
  -6  10   6      959.77      957.55     25.31 o 
  -5  10   6      191.03      207.97      7.22 o 
  -4  10   6     2537.48     2511.26     46.13 o 
  -3  10   6     1334.06     1368.82     21.41 o 
  -2  10   6     1329.18     1341.08     16.57 o 
  -1  10   6     3371.87     3382.20     39.51 o 
   0  10   6     3696.38     3613.28     38.88 o 
   1  10   6      593.77      559.02      9.44 o 
   2  10   6     3890.63     3756.55     47.98 o 
   3  10   6     1060.73     1023.79     19.69 o 
   4  10   6      136.36      131.37      5.46 o 
   5  10   6      270.71      267.67      8.03 o 
   6  10   6       88.43       88.22     10.78 o 
   7  10   6      256.48      258.45     12.78 o 
   8  10   6        2.60        1.81      3.36 o 
   9  10   6      154.71      154.49      9.79 o 
  10  10   6      182.76      191.09     11.10 o 
 -12  11   6      176.37      192.29     13.40 o 
 -11  11   6      343.63      365.89     18.48 o 
 -10  11   6      320.89      332.79     17.24 o 
  -9  11   6      441.91      430.66     19.71 o 
  -8  11   6     1774.38     1753.05     50.83 o 
  -7  11   6      329.42      327.48     15.90 o 
  -6  11   6      479.67      440.60     22.14 o 
  -5  11   6      137.40      140.65      5.49 o 
  -4  11   6      267.64      276.78      7.69 o 
  -3  11   6      478.09      495.17     10.47 o 
  -2  11   6      255.66      245.25      7.95 o 
  -1  11   6      738.94      711.42     12.54 o 
   0  11   6     2015.03     1987.37     23.07 o 
   1  11   6     1566.17     1488.06     19.63 o 
   2  11   6     2034.36     1986.00     27.62 o 
   3  11   6     1156.23     1106.96     21.09 o 
   4  11   6     2093.99     2066.85     41.07 o 
   5  11   6     1084.95     1055.97     19.20 o 
   6  11   6      438.87      395.91     14.09 o 
   7  11   6      904.37      921.61     29.65 o 
   8  11   6      337.60      333.92     15.04 o 
   9  11   6      147.70      156.37     10.17 o 
 -11  12   6       86.30       77.68      9.27 o 
 -10  12   6      223.41      182.84     12.98 o 
  -9  12   6      361.45      352.00     17.86 o 
  -8  12   6      683.02      685.20     25.82 o 
  -7  12   6     1141.55     1066.00     35.41 o 
  -6  12   6     2153.79     2103.42     47.19 o 
  -5  12   6     2774.96     2684.10     43.67 o 
  -4  12   6     1663.18     1666.23     24.76 o 
  -3  12   6     6444.23     6602.71     83.08 o 
  -2  12   6     2583.04     2688.38     41.21 o 
  -1  12   6     1662.93     1635.54     27.20 o 
   0  12   6     1840.35     1843.98     23.88 o 
   1  12   6      511.32      478.77      8.86 o 
   2  12   6      252.76      235.28      5.89 o 
   3  12   6       15.35       16.66      2.73 o 
   4  12   6      129.45      122.16      6.13 o 
   5  12   6       22.62       24.73      4.26 o 
   6  12   6      303.19      321.42     12.62 o 
   7  12   6      308.51      292.01     14.56 o 
   8  12   6      347.38      360.17     16.03 o 
   9  12   6      216.04      216.84     12.39 o 
 -11  13   6      348.66      349.82     18.59 o 
 -10  13   6      438.09      451.91     20.92 o 
  -9  13   6      345.89      355.22     18.22 o 
  -8  13   6      572.76      559.31     23.60 o 
  -7  13   6      436.04      409.91     19.36 o 
  -6  13   6       46.80       44.09     11.24 o 
  -5  13   6      887.31      876.81     19.18 o 
  -4  13   6      338.55      345.14     12.43 o 
  -3  13   6      349.69      369.73      8.54 o 
  -2  13   6      338.52      358.78     10.35 o 
  -1  13   6      183.53      182.95      6.69 o 
   0  13   6     1031.81     1039.78     20.09 o 
   1  13   6      536.93      576.24      9.90 o 
   2  13   6      528.89      514.69      9.89 o 
   3  13   6     1641.87     1581.78     28.26 o 
   4  13   6     1185.34     1138.69     21.65 o 
   5  13   6     1084.86     1082.56     20.11 o 
   6  13   6     1752.91     1743.13     39.43 o 
   7  13   6      787.06      778.75     26.80 o 
   8  13   6      259.10      253.01     13.63 o 
   9  13   6      301.26      338.61     15.80 o 
 -11  14   6        5.08        3.67      4.40 o 
 -10  14   6       82.74       65.53      8.86 o 
  -9  14   6       97.26       92.20      9.76 o 
  -8  14   6      402.38      388.45     19.41 o 
  -7  14   6      143.52      137.13     11.09 o 
  -6  14   6      566.06      550.61     33.03 o 
  -5  14   6      910.06      890.38     35.67 o 
  -4  14   6      359.18      367.98      9.54 o 
  -3  14   6      622.76      688.80     14.34 o 
  -2  14   6     1782.04     1785.03     30.18 o 
  -1  14   6      589.58      642.06     21.03 o 
   0  14   6     1672.00     1647.67     27.46 o 
   1  14   6     2253.90     2216.44     27.72 o 
   2  14   6     1265.59     1190.24     18.47 o 
   3  14   6      255.64      257.94      8.59 o 
   4  14   6      577.88      575.58     13.54 o 
   5  14   6        2.80        2.75      2.53 o 
   6  14   6       57.57       61.85      7.16 o 
   7  14   6        5.04        7.31      3.79 o 
   8  14   6      105.24      107.14      9.21 o 
   9  14   6       76.92       78.87      8.03 o 
 -11  15   6      526.48      540.33     24.84 o 
 -10  15   6      681.22      665.20     27.91 o 
  -9  15   6      380.21      403.39     20.19 o 
  -8  15   6      781.24      713.90     28.74 o 
  -7  15   6      240.89      245.73     14.92 o 
  -6  15   6      114.39      104.83      9.94 o 
  -5  15   6      143.51      152.13      6.71 o 
  -4  15   6       29.97       36.33      3.49 o 
  -3  15   6      151.62      164.59      6.47 o 
  -2  15   6      327.28      348.39     11.20 o 
  -1  15   6      832.90      822.07     26.50 o 
   0  15   6     1079.26     1070.21     19.94 o 
   1  15   6     1194.28     1202.67     21.45 o 
   2  15   6     1328.52     1324.57     20.40 o 
   3  15   6     1789.24     1755.78     31.32 o 
   4  15   6      727.92      738.02     16.45 o 
   5  15   6     1090.31     1080.70     20.94 o 
   6  15   6      867.13      841.89     29.79 o 
   7  15   6      478.20      489.31     20.87 o 
   8  15   6      301.35      296.68     15.52 o 
   9  15   6      210.27      192.55     12.57 o 
 -11  16   6       58.05       55.23      8.87 o 
 -10  16   6       80.90       78.94      9.84 o 
  -9  16   6      107.94      118.21     11.28 o 
  -8  16   6      551.22      543.12     24.08 o 
  -7  16   6      566.11      571.01     24.24 o 
  -6  16   6      782.55      793.67     29.83 o 
  -5  16   6     2494.79     2460.42     45.67 o 
  -4  16   6     1542.45     1550.37     26.46 o 
  -3  16   6     2968.46     2962.38     45.24 o 
  -2  16   6     1963.05     1946.86     32.35 o 
  -1  16   6     1956.13     1933.26     28.65 o 
   0  16   6     1089.12     1109.63     38.81 o 
   1  16   6      879.93      898.08     17.32 o 
   2  16   6      320.07      314.17      7.95 o 
   3  16   6      178.36      153.33      7.04 o 
   4  16   6       92.29       91.47      5.59 o 
   5  16   6      222.74      233.20      8.55 o 
   6  16   6       53.35       53.48      7.28 o 
   7  16   6       11.92       15.38      5.06 o 
   8  16   6      250.44      243.57     14.45 o 
   9  16   6      244.21      249.13     14.66 o 
 -10  17   6      254.06      240.81     16.09 o 
  -9  17   6      410.92      388.58     20.58 o 
  -8  17   6      235.73      254.86     16.23 o 
  -7  17   6      631.62      594.62     25.82 o 
  -6  17   6      301.36      279.69     16.58 o 
  -5  17   6      208.43      215.79      9.32 o 
  -4  17   6      149.31      152.66      6.48 o 
  -3  17   6      155.67      162.49      6.70 o 
  -2  17   6       60.11       69.71      4.99 o 
  -1  17   6       62.13       64.17      7.34 o 
   0  17   6       98.01       99.87      6.52 o 
   1  17   6      771.12      713.87     15.04 o 
   2  17   6      390.15      375.63      9.08 o 
   3  17   6      630.18      636.00     17.52 o 
   4  17   6      561.29      549.82     14.02 o 
   5  17   6     1327.20     1328.92     76.96 o 
   6  17   6      371.56      376.73     18.67 o 
   7  17   6      493.29      497.76     22.02 o 
   8  17   6      359.22      411.58     19.43 o 
 -10  18   6       35.01       38.31      8.27 o 
  -9  18   6       93.09       85.27     10.26 o 
  -8  18   6      211.92      203.44     14.76 o 
  -7  18   6      943.72      972.78     35.75 o 
  -6  18   6      771.00      741.27     30.00 o 
  -5  18   6      646.16      640.14     16.06 o 
  -4  18   6     1109.99     1107.06     21.05 o 
  -3  18   6     1063.35     1055.26     20.58 o 
  -2  18   6      333.66      381.92     10.77 o 
  -1  18   6     1597.93     1657.02     28.58 o 
   0  18   6      419.61      424.27      9.80 o 
   1  18   6      330.44      321.09      8.18 o 
   2  18   6      757.93      746.45     14.54 o 
   3  18   6      240.24      244.08     10.27 o 
   4  18   6      161.70      145.01      7.77 o 
   5  18   6       78.71       77.72      5.61 o 
   6  18   6      137.11      138.45     11.47 o 
   7  18   6      204.31      202.90     13.61 o 
   8  18   6       14.86        2.40      4.44 o 
 -10  19   6      221.98      244.75     16.77 o 
  -9  19   6      316.24      320.20     10.70 o 
  -8  19   6      123.14      138.48     12.44 o 
  -7  19   6      336.84      349.59     19.60 o 
  -6  19   6      506.09      510.43     23.90 o 
  -5  19   6       32.26       30.91      3.84 o 
  -4  19   6       66.70       66.52      4.75 o 
  -3  19   6       40.87       42.16      4.14 o 
  -2  19   6      364.03      368.26     10.78 o 
  -1  19   6      296.29      323.74      9.90 o 
   0  19   6      306.91      326.77      8.63 o 
   1  19   6     1220.66     1220.35     20.70 o 
   2  19   6     1238.13     1230.58     21.45 o 
   3  19   6      798.77      806.98     21.51 o 
   4  19   6     1953.30     1944.22     40.23 o 
   5  19   6      769.00      759.61     18.92 o 
   6  19   6      599.78      626.04     26.33 o 
   7  19   6      680.42      685.08     27.95 o 
   8  19   6      408.51      394.03     20.25 o 
  -9  20   6      118.60      118.75      6.53 o 
  -8  20   6       76.96       51.18      8.92 o 
  -7  20   6      372.99      373.08     20.64 o 
  -6  20   6      484.39      539.39     24.93 o 
  -5  20   6      682.06      693.85     18.95 o 
  -4  20   6      932.48      946.77     19.11 o 
  -3  20   6      960.54      961.44     23.45 o 
  -2  20   6      622.23      599.50     17.64 o 
  -1  20   6      866.14      848.42     18.12 o 
   0  20   6      585.51      585.06     12.36 o 
   1  20   6      676.72      686.57     14.69 o 
   2  20   6      330.82      318.68      8.35 o 
   3  20   6      208.06      193.98      9.64 o 
   4  20   6      256.32      259.35     15.77 o 
   5  20   6      294.07      274.20     10.52 o 
   6  20   6       42.30       48.91      8.18 o 
   7  20   6       44.80       36.09      7.57 o 
  -9  21   6      264.60      275.89     10.01 o 
  -8  21   6      206.78      194.02     15.26 o 
  -7  21   6      255.21      266.96     17.63 o 
  -6  21   6      172.56      197.60     14.87 o 
  -5  21   6      338.65      350.93     21.75 o 
  -4  21   6       14.51       15.98      3.24 o 
  -3  21   6       82.93       85.71      6.63 o 
  -2  21   6       41.87       34.81      4.32 o 
  -1  21   6      251.84      243.66     10.09 o 
   0  21   6      339.99      342.34      9.19 o 
   1  21   6      306.15      316.27      8.50 o 
   2  21   6      572.81      592.27     22.25 o 
   3  21   6      536.22      509.72     21.58 o 
   4  21   6      336.11      341.28     24.07 o 
   5  21   6      212.64      213.03      9.33 o 
   6  21   6      473.12      447.76     22.93 o 
   7  21   6      481.04      466.74     23.16 o 
  -9  22   6      126.26      116.64      6.75 o 
  -8  22   6      374.35      386.80     22.21 o 
  -7  22   6      245.76      250.88     17.53 o 
  -6  22   6     1034.15     1018.11     39.03 o 
  -5  22   6     1025.31     1014.98     22.83 o 
  -4  22   6     1403.63     1445.10     26.27 o 
  -3  22   6      859.54      881.61     22.60 o 
  -2  22   6     1206.79     1216.96     28.40 o 
  -1  22   6      664.70      641.72     15.48 o 
   0  22   6      924.02      949.57     21.14 o 
   1  22   6      601.30      598.15     12.58 o 
   2  22   6      190.53      181.84      5.92 o 
   3  22   6       56.47       63.05      6.50 o 
   4  22   6      108.87      120.96     14.93 o 
   5  22   6      365.68      399.30     16.74 o 
   6  22   6      257.49      213.64     16.10 o 
   7  22   6       71.46       73.91     10.03 o 
  -8  23   6      480.58      500.01     25.93 o 
  -7  23   6      111.32      102.62     12.53 o 
  -6  23   6       13.13       15.21      6.53 o 
  -5  23   6      162.83      164.15      7.18 o 
  -4  23   6       15.34       14.52      3.38 o 
  -3  23   6      181.14      179.71      9.24 o 
  -2  23   6      116.24      115.66      7.91 o 
  -1  23   6      626.87      636.75     15.64 o 
   0  23   6      709.93      708.10     17.81 o 
   1  23   6      275.96      286.59     12.00 o 
   2  23   6      423.71      425.48     15.93 o 
   3  23   6      531.68      498.27     17.15 o 
   4  23   6      880.86      917.38     47.55 o 
   5  23   6      456.84      452.12     14.61 o 
   6  23   6      488.90      514.47     25.56 o 
  -8  24   6      103.71      109.37     13.14 o 
  -7  24   6       42.10       22.26      7.73 o 
  -6  24   6      192.72      180.33     15.42 o 
  -5  24   6      336.50      353.85     10.77 o 
  -4  24   6      280.69      275.39     11.12 o 
  -3  24   6      339.38      368.84     13.47 o 
  -2  24   6      402.94      394.37     14.22 o 
  -1  24   6      204.85      200.98      8.57 o 
   0  24   6      453.77      456.13     12.77 o 
   1  24   6      479.48      483.42     12.67 o 
   2  24   6      191.70      188.27     10.80 o 
   3  24   6      403.61      426.51     44.68 o 
   4  24   6      167.00      175.19      9.95 o 
   5  24   6       95.81       99.97      7.27 o 
   6  24   6       12.16        6.15      5.81 o 
  -7  25   6      246.67      292.27     19.98 o 
  -6  25   6      114.34      125.69     13.68 o 
  -5  25   6      344.23      375.71     22.30 o 
  -4  25   6       27.97       25.61      4.66 o 
  -3  25   6       68.44       68.57     12.16 o 
  -2  25   6       96.19      103.05      8.69 o 
  -1  25   6       49.27       48.17      5.13 o 
   0  25   6      291.85      301.17     12.72 o 
   1  25   6      449.63      457.44     12.44 o 
   2  25   6      613.95      613.06     28.56 o 
   3  25   6      666.76      678.77     28.94 o 
   4  25   6      420.82      414.44     20.86 o 
   5  25   6      356.68      366.61     16.78 o 
  -7  26   6      621.96      612.31     30.70 o 
  -6  26   6      854.68      815.11     36.21 o 
  -4  26   6      754.19      803.89     44.74 o 
  -3  26   6      780.10      794.85     21.86 o 
  -2  26   6      633.26      670.18     19.78 o 
  -1  26   6      593.70      586.09     15.58 o 
   0  26   6      339.94      321.95     12.11 o 
   1  26   6      283.11      301.44      9.95 o 
   2  26   6       86.58       94.00     11.99 o 
   3  26   6       38.96       38.28      8.22 o 
   4  26   6      218.60      221.49     15.10 o 
  -6  27   6      258.15      256.92     19.70 o 
  -4  27   6       29.84       29.50      4.81 o 
  -3  27   6      124.52      138.10     12.16 o 
  -2  27   6       22.59       23.18      5.10 o 
  -1  27   6      342.14      358.13     12.24 o 
   0  27   6      162.84      161.32      7.89 o 
   1  27   6      353.04      345.38     14.96 o 
   2  27   6      524.92      540.35     27.10 o 
   3  27   6      147.50      143.50     13.44 o 
  -4  28   6      493.59      493.99     15.34 o 
  -3  28   6      342.11      344.57     14.18 o 
  -2  28   6      505.09      504.13     16.89 o 
  -1  28   6      324.95      342.01     11.81 o 
   0  28   6      308.77      332.48     11.22 o 
   1  28   6        4.86        9.69      3.33 o 
   2  28   6      620.22      605.90     29.46 o 
  -4  29   6       39.59       32.87      4.97 o 
  -3  29   6       66.59       82.36     17.86 o 
  -2  29   6       59.90       54.21      6.51 o 
  -1  29   6      256.37      256.66     11.83 o 
   0  29   6       37.26       36.47      4.77 o 
   1  29   6      341.41      352.28     10.68 o 
  -3  30   6      384.55      410.47     16.08 o 
  -2  30   6      322.48      319.80     13.36 o 
  -1  30   6      378.21      403.88     20.45 o 
   0  30   6      503.60      538.25     14.89 o 
   1  30   6      321.42      343.73     21.76 o 
  -3 -29   7      428.82      452.91     28.01 o 
   0 -29   7      264.82      284.64     20.89 o 
  -4 -28   7       56.37       46.92     11.21 o 
  -3 -28   7        6.23       16.37      8.61 o 
   0 -28   7      311.05      300.07     21.29 o 
   1 -28   7      333.57      324.07     21.66 o 
   2 -28   7      310.71      305.90     20.36 o 
  -5 -27   7      229.10      232.60     19.12 o 
  -4 -27   7      269.78      305.46     21.78 o 
  -3 -27   7       92.41       94.78     14.10 o 
  -1 -27   7      149.22      170.21     16.34 o 
   0 -27   7      172.13      204.36     17.23 o 
   1 -27   7        2.39        7.82      6.43 o 
   2 -27   7       51.24       56.48     10.72 o 
   3 -27   7       10.92        7.81      7.29 o 
  -6 -26   7       32.33       20.09      8.49 o 
  -5 -26   7       51.71       61.06     11.43 o 
  -4 -26   7      116.68      135.75     15.23 o 
  -3 -26   7      355.00      345.07     23.53 o 
  -1 -26   7      984.01      930.30     38.87 o 
   0 -26   7      692.16      672.10     31.52 o 
   1 -26   7     1258.20     1250.54     46.57 o 
   2 -26   7      487.27      505.07     25.77 o 
   3 -26   7      413.39      410.00     22.68 o 
   4 -26   7      359.49      389.17     20.35 o 
  -7 -25   7      229.78      224.62     20.26 o 
  -6 -25   7       95.93      105.03     13.13 o 
  -5 -25   7      604.08      650.15     31.36 o 
  -4 -25   7      702.56      694.44     33.45 o 
  -3 -25   7      938.03      984.55     41.09 o 
  -1 -25   7      949.44      919.25     37.79 o 
   0 -25   7       57.42       39.98      9.48 o 
   1 -25   7      158.78      165.20     15.16 o 
   2 -25   7      185.66      223.37     16.48 o 
   3 -25   7       13.24       12.40      5.32 o 
   4 -25   7       59.38       64.14      7.57 o 
  -7 -24   7       43.80       35.26      7.09 o 
  -6 -24   7       31.77       24.44      8.49 o 
  -5 -24   7       96.47      111.57     13.50 o 
  -4 -24   7      182.20      190.40     16.74 o 
  -3 -24   7       26.23       18.89      8.91 o 
  -1 -24   7       58.32       62.44     10.43 o 
   0 -24   7      473.00      447.08     23.96 o 
   1 -24   7      201.83      219.18     16.76 o 
   2 -24   7      387.85      405.35     22.06 o 
   3 -24   7     1006.91      984.00     28.20 o 
   4 -24   7      338.11      329.75     14.35 o 
  -8 -23   7      478.79      488.88     17.49 o 
  -7 -23   7      296.57      303.56     14.69 o 
  -6 -23   7      947.96      985.55     38.82 o 
  -5 -23   7      660.72      697.53     31.77 o 
  -4 -23   7      216.99      207.18     17.33 o 
  -3 -23   7      824.27      883.45     36.73 o 
  -1 -23   7      248.10      242.22     17.31 o 
   0 -23   7      121.67      129.41     13.13 o 
   1 -23   7      114.28      115.72     12.55 o 
   2 -23   7       63.21       72.27     10.21 o 
   3 -23   7      216.74      216.72     11.98 o 
   4 -23   7       76.13       90.52      8.11 o 
   5 -23   7      563.53      554.11     30.61 o 
  -8 -22   7      163.92      168.88     17.03 o 
  -7 -22   7       44.64       39.17      6.78 o 
  -6 -22   7       23.53       26.35      6.31 o 
  -5 -22   7        4.46       -4.70      5.24 o 
  -4 -22   7      375.86      371.91     22.25 o 
  -3 -22   7      479.24      539.21     26.82 o 
  -1 -22   7      906.20      890.28     34.42 o 
   0 -22   7     1192.57     1100.05     40.86 o 
   1 -22   7      673.97      689.90     29.20 o 
   2 -22   7      680.00      642.58     34.83 o 
   3 -22   7     1159.91     1159.19     30.15 o 
   4 -22   7      431.91      407.53     15.39 o 
   5 -22   7      456.20      473.51     27.25 o 
   6 -22   7      385.92      395.21     23.75 o 
  -8 -21   7      328.65      317.05     16.14 o 
  -7 -21   7      145.18      154.90     13.26 o 
  -6 -21   7      373.48      389.71     16.48 o 
  -5 -21   7      568.10      585.53     27.89 o 
  -4 -21   7      528.25      534.55     27.01 o 
  -3 -21   7      606.52      600.29     28.62 o 
  -1 -21   7       62.48       73.93      9.93 o 
   0 -21   7       89.77       79.80     10.43 o 
   1 -21   7       77.82       77.46     10.09 o 
   2 -21   7        4.72        9.67      5.53 o 
   3 -21   7       19.75       24.15      5.40 o 
   4 -21   7      122.61      117.07      8.42 o 
   5 -21   7       28.38       31.15      6.10 o 
   6 -21   7       97.17       95.17      8.91 o 
  -8 -20   7       26.26       30.88      6.56 o 
  -7 -20   7      166.16      155.83     27.48 o 
  -6 -20   7       24.42       21.83      5.69 o 
  -5 -20   7       35.82       23.60      7.79 o 
  -4 -20   7      318.00      352.14     20.62 o 
  -3 -20   7      208.03      179.20     15.38 o 
  -1 -20   7      554.88      582.08     25.88 o 
   0 -20   7      590.15      598.90     26.32 o 
   1 -20   7     1095.79     1120.09     39.81 o 
   2 -20   7     1491.85     1485.34     35.35 o 
   3 -20   7      404.89      378.94     14.74 o 
   4 -20   7     1047.20     1054.23     26.53 o 
   5 -20   7      524.23      489.90     18.50 o 
   6 -20   7      158.53      183.01     11.05 o 
   7 -20   7       53.89       48.59      9.93 o 
  -8 -19   7      358.26      378.65     16.98 o 
  -7 -19   7      581.23      597.75     20.03 o 
  -6 -19   7      661.86      656.76     21.36 o 
  -5 -19   7      458.41      470.83     18.05 o 
  -4 -19   7     1582.89     1616.32     52.61 o 
  -3 -19   7     1179.31     1207.04     43.09 o 
  -2 -19   7      689.88      711.77     29.96 o 
  -1 -19   7     1136.37     1127.01     39.01 o 
   0 -19   7      628.26      634.44     26.71 o 
   1 -19   7       51.71       47.94      6.07 o 
   2 -19   7      463.06      466.52     16.41 o 
   3 -19   7       22.79       24.38      6.56 o 
   4 -19   7      199.63      199.70      8.38 o 
   5 -19   7      283.97      292.82     24.99 o 
   6 -19   7      329.47      350.64     28.30 o 
 -10 -18   7       90.35       96.28     12.71 o 
  -9 -18   7      175.63      177.85     15.59 o 
  -8 -18   7      152.45      158.49     10.64 o 
  -7 -18   7       14.48       14.61      4.86 o 
  -6 -18   7       50.81       56.42     10.19 o 
  -5 -18   7      218.15      235.80     12.20 o 
  -4 -18   7      166.90      154.71     13.42 o 
  -3 -18   7      215.07      208.07     15.34 o 
  -2 -18   7     1169.87     1212.75     28.95 o 
  -1 -18   7     1223.83     1240.00     40.56 o 
   0 -18   7     1066.16     1033.48     36.25 o 
   1 -18   7     1020.40     1005.15     25.80 o 
   2 -18   7      988.12      966.19     44.17 o 
   3 -18   7      457.12      459.81     12.86 o 
   4 -18   7      587.21      581.74     14.55 o 
   5 -18   7      355.79      341.63     14.42 o 
   6 -18   7      178.36      189.28     10.91 o 
   7 -18   7       94.80       93.09     10.19 o 
 -10 -17   7      135.13      136.86     14.09 o 
  -9 -17   7      238.11      249.95     17.83 o 
  -8 -17   7      116.22      113.30      7.27 o 
  -7 -17   7      397.13      404.86     15.14 o
[truncated: 260,502 more chars]
